# Supplementary material for: Undergraduate nursing students’ COVID-19 vaccine intentions: A national survey
Source: PLoS One. 2021 Dec 22;16(12):e0261669. doi: 10.1371/journal.pone.0261669 (PMC8694464; doi:10.1371/journal.pone.0261669)
Supplement: S1 Dataset — (XLSX) [file pone.0261669.s001.xlsx]

## Sheet: Data
Age	Sex	Race	Student Year	Highest Education Level of Parent or Primary Care Giver	Having Family Member as Healthcare Provider	Employed as Healthcare Worker	Political View	State/U.S. Region	Tested for COVID-19	The Result of COVID-19 Test	Health concern make infection more severe	Likelihood of Infection	Had a family member or close friend become infected with COVID-19	Think COVID-19 infection is a major problem in your home community	Think COVID-19 infection is a major problem in your school community?	Mean Perceived Severity	Mean Worry	Mean General COVID-19 Vaccine Attitude	Mean Lack of Perceived Safety	Effectiveness of Vaccine	Trustworthy Information: Social Media	Trustworthy Information: Other Sources	COVID-19 Vaccine Intention
1	1	1	0	1	2	2	3	1	1	2	0	0	1	1	1	1.33333	2	3.5	3.66667	3	3	4	2
1	1	4	2	0	2	1	1	1	1	2	0	0	0	1	1	3	4	4	3.66667	4	1	3.42857	1
1	1	1	1	1	2	2	1	1	1	2	0	0	1	1	1	1.33333	3.5	5	1	4	3	4.28571	1
1	1	1	0	1	2	2	1	1	0		1	0	1	0	1	2	4	4.5	2	3	2	3.71429	1
1	1	1	2	1	2	2	1	1	1	2	0	0	1	0	1	2.66667	4	5	1.33333	2	3	4.71429	1
1	1	3	0	0	2	2	2	1	1	2	0	0	0	1	1	3	4	4	3.66667	3	4	4	1
1	1	2	3	1	1	2	2	1	1	2	0	0	1	1	1	2.33333	4	4.5	2.33333	4	3	3.85714	1
1	1	1	0	1	2	2	1	1	1	2	0	0	1	1	1	1.66667	3.5	4	4.33333	3	1	3.42857	2
1	1	2	1	0	1	2	1	1	1	2	0	0	0	1	1	2	5	5	3.33333	4	3	4.14286	1
1	1	1	0	1	2	2	1	1	1	2	1	0	0	1	1	1.33333	4	5	2.66667	3	3	3.57143	1
1	1	1	3	1	1	1	2	1	1	2	0	0	0	0	1	2	5	3	5	4	3	3.57143	3
1	1	2	3	1	2	1	1	1	1	2	0	0	1	1	1	1.33333	2	4	1	4	2	4.85714	1
1	1	1	2	1	1	1	1	1	1	2	0	0	0	1	1	2.66667	4	4.5	4	3	1	3.14286	2
1	1	5	1	1	1	2	3	1	1	2	0	0	1	0	0	1	1	1	2.33333	4	1	3.14286	3
1	1	1	2	0	2	1	1	1	1	2	0	0	1	1	1	1.33333	3.5	4.5	2.33333	4	2	5	1
1	1	1	0	1	2	2	1	1	1	2	0	0	1	1	1	1.33333	4	5	1.33333	1	2	4.71429	1
1	1	1	2	1	2	2	1	1	1	2	0	0	0	1	1	2.33333	4	4.5	2.33333	2	4	3.71429	1
1	1	1	2	0	2	2	1	1	1	2	0	0	0	0	1	2.33333	4	4.5	3.33333	4	3	3.85714	1
1	1	1	1	1	1	2	1	1	1	2	0	0	1	1	1	1.66667	2	4	3	3	2	4.28571	1
1	1	1	1	1	2	2	1	1	1	2	0	0	1	1	1	2	4.5	4.5	3.33333	4	2	4.57143	1
1	1	1	1	1	2	2	1	1	1	2	0	0	1	1	0	2.33333	5	5	3.33333	2	2	4.14286	1
1	1	1	3	1	2	2	1	1	1	2	0	0	1	0	1	1.33333	2	5	2	4	2	4.42857	1
1	1	2	1	0	1	2	1	1	1	2	0	0	1	0	0	2.66667	4	5	2.66667	2	3	3.42857	1
1	1	1	3	1	1	1	1	1	1	2	0	0	0	1	1	1.66667	3	5	2.33333	4	1	4	1
1	1	1	3	1	1	1	1	1	1	2	0	0	1	1	1	1.66667	5	5	2.33333	4	2	5	1
1	1	1	3	1	1	1	1	1	1	3	0	0	1	1	1	2	5	3	4	3	3	4.57143	2
1	1	1	1	1	2	2	1	1	1	2	0	0	1	1	1	2	4	4.5	2	4	5	5	1
1	1	4	1	0	2	2	1	1	1	2	0	0	0	1	1	1.33333	4	2.5	4	4	3	3.71429	2
1	1	1	2	1	1	1	3	1	1	2	0	0	1	1	1	1	4	5	2	3	4	4	1
1	1	1	1	0	2	2	1	1	1	1	0	0	1	0	0	1	2.5	4.5	1	3	5	3.42857	1
1	1	1	3	1	2	2	2	1	1	2	0	0	1	0	1	1.33333	2	1.5	4.66667	3	1	3.57143	3
1	1	3	2	1	1	2	1	1	1	2	0	0	1	0	1	1.33333	4	4.5	3.33333	3	4	3.71429	1
1	1	1	2	0	2	2	1	1	1	2	0	0	1	1	1	1.33333	5	5	3.66667	2	4	3.85714	1
1	1	1	1	1	2	2	4	1	1	2	0	0	0	0	1	2	3.5	5	2.33333	4	1	3.85714	1
1	1	3	1	0	2	2	1	1	1	2	0	0	1	1	1	4.33333	5	5	4	4	2	4.71429	1
1	1	1	3	1	2	2	1	1	1	2	0	0	1	1	1	1	3	4.5	3.66667	3	3	4	2
1	1	2	2	1	2	2	1	1	1	2	0	0	1	1	1	1.33333	2	4	2.66667	3	3	3.28571	2
1	1	1	3	1	1	1	1	1	1	2	0	0	1	1	1	2	4.5	5	3.66667	4	2	4	1
1	1	3	1	1	2	2	1	1	1	2	0	0	0	0	1	1.33333	3	4.5	1.66667	3	3	3.42857	1
1	0	5						1	1	2	0	0	1	1	1	2	4	3.5	4	3	1	3.57143	2
1	1	1	1	1	2	1	3	1	1	2	0	0	0	1	1	3	5	5	3	4	1	4.28571	1
1	1	1	3	1	2	1	1	1	1	2	0	0	1	1	1	2	4	4.5	3	3	3	4	2
1	1	2	2	1	2	2	1	1	1	1	1	0	1	1	1	3.33333	4.5	4	2.66667	4	2	4.28571	2
1	1	1	1	1	2	2	1	1	1	2	0	0	0	1	1	1.33333	5	5	2	3	2	4	1
1	1	1	3	1	2	1	2	1	1	2	0	0	1	0	0	1.33333	3	5	2.66667	3	2	4.57143	1
1	1	1	3	1	2	1	2	1	1	1	1	0	1	1	1	3.33333	5	5	4	4	4	4	1
1	1	3	1	0	1	2	1	1	1	2	0	0	0	1	1	2.33333	5	4	3.66667	4	3	4	2
1	1	1	3	1	1	1	2	1	1	2	0	0	1	0	0	1.33333	1	4.5	3	3	1	3.42857	1
1	1	1	2	1	2	2	1	1	1	2	0	0	1	0	1	2.33333	4	4	3	4	2	3.57143	2
1	1	1	1	1	2	2	1	1	1	2	0	0	1	0	1	1.33333	4.5	4.5	1.66667	3	3	4.28571	1
1	1	1	2	0	2	2	2	1	1	2	0	0	1	0	1	1.66667	5	5	3.33333	2	1	4	1
1	1	1	3	1	1	1	1	1	1	2	1	0	0	0	1	3	4	3	4.33333	3	3	3.85714	2
1	1	1	3	1	2	1	2	1	1	2	0	1	1	1	1	1	1	4	3.33333	2	3	3.42857	2
1	1	1	1	1	2	1	1	1	1	2	0	0	1	1	1	1.66667	5	5	2.33333	4	1	5	1
1	1	3	3	1	2	1	2	1	1	2	0	0	0	1	1	2.66667	4	3	4	3	3	3.85714	2
1	1	1	3	1	2	1	1	1	0		1	0	1	1	1	1.33333	3	4.5	2.66667	4	2	5	1
1	1	1	2	1	2	2	1	1	1	2	0	0	1	0	1	1	2	4.5	1	1	2	3.85714	1
1	1	3	1	1	2	2	1	1	1	2	0	0	0	0	1	3.33333	4	5	1.33333	4	2	4.42857	1
1	0	1	2	1	1	2	3	1	1	2	0	0	0	1	1	2	4	5	2	4	1	4.57143	1
1	1	3	3	0	2	1	2	1	1	2	0	0	0	0	1	2	5	2	4	3	1	3.85714	3
1	1	1	2	1	2	1	2	1	1	2	0	0	1	0	1	1	2	5	2.66667	2	1	4.71429	1
1	1	1	3	1	2	2	3	1	1	2	1	0	0	1	1	2	3.5	5	2	2	4	1.85714	1
1	1	1	1	1	2	2	4	1	1	2	1	0	1	1	1	3.33333	4	5	3	4	3	4.42857	1
1	0	3	2	1	2	2	2	1	1	2	0	0	0	1	1	1	4.5	4	5	4	1	3.85714	2
1	1	3	1	1	1	2	2	1	1	2	0	0	0	1	1	2.33333	3	4.5	2.33333	2	2	3.85714	1
1	1	1	3	1	2	2	4	1	1	2	0	0	0	0	1	1.33333	4	4.5	3.33333	3	4	4.14286	1
1	1	1	3	0	2	2	4	1	1	2	0	0	0	1	1	2.33333	4	5	2.33333	4	2	5	1
1	1	1	1	1	2	2	1	1	1	2	0	0	0	0	0	1.66667	4	4.5	2	3	4	3.71429	1
1	1	1	1	1	2	2	2	1	1	1	0	0	1	1	1	1.66667	4	5	3	3	2	4.57143	2
1	1	1	3	1	1	2	1	1	1	2	0	0	0	1	1	2	5	2	3.66667	4	1	3.57143	2
1	1	1	3	1	2	1	2	1	1	1	0	0	1	1	0	1.33333	1.5	4.5	3.66667	2	1	4.71429	2
1	1	1	1	1	2	2	2	1	1	2	0	0	1	1	1	2.33333	3	3	4.33333	3	1	4.42857	3
1	1	2	2	0	2	1	2	1	1	2	1	0	1	1	1	2	5	4.5	4	4	4	3.42857	1
1	1	1	1	1	2	2	2	1	1	2	0	0	0	1	1	2.66667	3.5	4	3	2	1	3.28571	1
1	1	3	3	1	2	2	2	1	1	2	1	0	1	1	1	4	5	3.5	5	3	4	3.14286	2
1	1	1	3	1	2	1	1	1	1	2	1	0	1	0	1	2.33333	3	4	4	1	2	3.71429	2
1	1	3	2	1	2	2	2	1	1	2	0	0	1	1	1	1.66667	4	5	4.33333	3	3	4.57143	2
1	1	1	3	1	1	2	1	1	1	2	0	0	1	0	0	1	3	4.5	3	1	1	3.14286	1
1	1	1	1	0	2	2	4	1	1	2	1	0	0	0	0	2	2	4	2	3	2	4	1
1	1	1	0	1	2	2	2	1	1	2	0	0	0	0	1	1	2	3.5	2	2	3	3	1
1	1	1	3	0	2	2	1	1	1	2	0	0	1	1	1	2	4	3.5	4	3	2	4	2
1	1	3	3	0	2	2	1	1	0		0	0	0	0	0	2	4	5	2.33333	4	4	3.71429	1
1	1	1	0	1	2	2	1	1	1	2	0	0	1	1	1	1.66667	5	5	3.33333	2	2	5	1
1	1	1	0	1	2	2	1	1	1	2	1	0	1	1	1	1.33333	4.5	5	1	4	4	4.28571	1
1	1	3	3	1	2	2	1	1	1	2	1	0	0	1	0	3	4	4	3.66667	3	2	3.42857	2
1	1	1	2	1	2	2	3	1	1	2	1	0	1	0	1	2.33333	4	3	5	2	1	3.85714	3
1	1	1	3	1	1	1	1	1	1	2	0	0	1	1	1	1.33333	3.5	4.5	3.66667	2	2	4.14286	1
1	1	4	0	0	2	2	1	1	1	2	1	0	0	0	1	4	4	5	2.33333	4	2	3.28571	1
1	1	1	1	1	2	2	1	1	1	2	0	0	1	1	1	1.33333	4	5	1	4	2	4.28571	1
1	1	3	0	1	2	2	2	1	1	2	0	0	0	0	1	1.66667	4	4.5	3	2	2	4	2
1	1	1	1	1	2	2	3	1	1	2	0	0	1	0	0	1.33333	1	4.5	1	3	2	4.71429	1
1	0	2	3	1	1	1	1	1	1	2	0	0	1	1	0	1.33333	4.5	4.5	3.66667	4	4	3.28571	1
1	1	1	2	1	1	2	1	1	1	2	0	0	1	0	0	1.33333	5	5	2.33333	4	5	3.71429	1
1	1	1	0	1	1	2	1	1	1	2	0	0	0	0	1	1.66667	4.5	5	1	2	2	4.14286	1
1	1	3	3	1	2	1	4	1	1	2	0	0	1	1	1	1.33333	4	3	4	3	2	4.28571	2
1	1	4	3	1	1	2	1	1	1	2	0	0	1	0	1	1.33333	4	3.5	4.33333	3	4	3	2
1	1	1	3	1	2	1	2	1	1	2	0	0	0	0	1	2	4	3	4	4	2	4.28571	2
1	1	1	3	1	2	1	1	1	1	2	0	0	1	1	1	1.33333	2	5	2	2	2	5	1
1	1	1	3	1	1	2	2	1	1	1	0	0	1	1	1	2	3	3.5	4.66667	1	3	3	3
1	1	3	2	1	1	2	1	1	1	2	1	0	0	0	1	4.66667	5	5	3.66667	4	2	4.28571	1
1	1	2	0	0	2	2	1	1	1	2	0	0	1	1	1	2.66667	4.5	3	3	4	5	5	1
1	1	1	0	1	1	2	3	1	1	2	0	0	1	1	1	1	3	5	2	3	2	4	1
1	1	1	2	1	2	2	1	1	1	2	1	0	1	1	1	3.66667	4	5	1.66667	3	3	4.57143	1
1	1	1	3	0	2	2	2	1	1	2	0	0	1	1	1	2.66667	5	5	3.66667	4	3	4.28571	1
1	1	1	0	1	2	2	2	1	1	2	1	1	0	0	1	1	1	3.5	3.33333	3	1	4	1
1	1	1	3	0	2	1	2	1	1	2	0	0	1	1	1	1.66667	4.5	4	4	4	3	4.42857	2
1	1	1	3	1	1	2	2	1	1	2	0	0	1	1	0	2.33333	4	4.5	2.66667	1	2	4	2
1	1	2	1	0	2	2	1	1	1	2	0	1	1	1	1	1	3.5	4	2.66667	3	3	3.71429	1
1	1	1	3	1	2	1	1	1	1	2	0	0	1	1	1	2	4	5	2	1	3	3	1
1	1	2	3	0	2	1	1	1	1	2	0	0	1	1	1	1.33333	4	4	3.66667	3	2	4.42857	1
1	1	1	3	1	2	2	1	1	1	2	0	0	1	0	0	1.66667	3	4.5	2.33333	2	1	3.85714	1
1	1	3	0	1	2	2	2	1	1	2	0	0	1	0	1	3.66667	5	5	3.33333	4	3	4.71429	1
1	1	1	3	1	1	1	1	1	1	2	0	0	1	0	1	1	2	4.5	2	3	5	3.71429	1
1	1	1	2	1	2	2	1	1	1	2	1	0	1	1	1	2.33333	4	5	2	3	2	4.28571	1
1	1	1	3	1	1	1	1	1	1	2	0	0	1	1	1	1.33333	4	4.5	3	3	3	3.71429	1
1	1	3	3	0	2	1	2	1	1	2	0	0	1	0	1	3	5	4	2.66667	3	2	4	2
1	1	3	1	1	2	2	1	1	1	2	0	0	0	0	1	3	5	3	3.66667	4	4	4.28571	2
1	1	5	1	0	1	2	4	1	1	2	0	0	1	0	1	1	2	4.5	1	3	3	4.14286	1
1	0	3	3	1	2	1	2	1	1	2	0	0	1	1	1	2.66667	5	3.5	3.66667	4	2	4.85714	2
1	1	1	0	1	2	2	1	1	1	2	1	0	0	0	1	2.33333	5	5	1	2	4	4	1
1	0	3	3	1	2	2	2	1	0		0	0	0	0	0	2.66667	4	3	3	2	2	4.57143	1
1	1	3	1	0	2	2	1	1	1	2	0	0	0	1	1	2	5	5	3.33333	4	1	1.85714	1
1	1	1	0	1	1	2	1	1	1	2	0	0	1	1	1	3	5	5	2.66667	4	1	4.42857	1
1	1	1	0	1	1	2	1	1	1	2	0	0	1	1	1	1.66667	2	5	2.33333	3	1	4.14286	1
1	1	1	0	1	2	2	3	1	1	2	0	0	0	0	1	1.33333	4.5	4.5	2	2	1	3.42857	1
1	1	1	0	1	1	2	1	1	1	2	0	0	1	0	1	2.33333	4.5	4.5	2.66667	3	2	3.28571	1
1	1	1	3	0	1	1	2	1	1	2	1	0	0	1	1	2.33333	5	5	2.33333	4	1	4.71429	1
1	1	1	3	1	1	1	1	1	1	2	0	0	0	1	1	1	4	5	2	4	1	4.14286	1
1	1	1	3	1	1	1	2	1	1	2	0	0	1	1	1	1.33333	2	5	2.33333	4	1	4.28571	1
1	1	1	2	1	1	1	1	1	1	2	0	0	1	0	1	1.33333	3	4.5	1.66667	3	1	4	1
1	1	1	2	1	2	1	1	1	1	2	0	0	1	1	1	1.66667	5	5	3.66667	4	3	4.57143	1
1	1	2	3	0	2	2	1	1	1	2	1	0	1	1	1	2.66667	4	5	4	4	3	4.85714	1
1	1	3	3	1	2	2	1	1	1	2	0	0	0	1	1	1.33333	5	4	3.66667	4	3	3.71429	2
1	1	1	3	1	1	1	1	1	1	2	0	0	1	1	1	1.66667	4.5	4	5	3	1	4.14286	2
1	1	1	3	1	1	2	2	1	1	2	0	0	1	1	1	1.33333	2	5	2.33333	2	1	3.42857	1
1	1	1	2	1	2	2	1	1	1	2	1	0	0	1	1	3	4	3.5	3.66667	3	3	3.85714	2
1	1	1	2	1	2	1	1	1	1	2	0	0	1	1	1	2	5	5	3.33333	3	3	3.71429	1
1	1	1	2	1	2	2	3	1	1	2	0	0	1	0	1	1.33333	3	4.5	1.66667	3	1	4.28571	1
1	1	3	1	1	2	2	1	1	1	2	0	0	0	0	0	1.33333	5	5	2.66667	4	2	4.85714	1
1	1	1	3	1	1	2	1	1	1	2	0	0	0	0	0	1	2.5	4	5	3	1	4	2
1	1	1	2	1	2	2	1	1	1	2	1	0	1	1	1	2	4	4	3	3	2	4.14286	1
1	1	2	2	0	2	2	1	1	1	2	0	0	1	1	1	1.33333	3	4	3.33333	4	1	4.57143	2
1	1	1	2	1	1	2	1	1	1	3	0	0	1	1	1	2	4.5	5	5	2	5	4.85714	1
1	1	1	3	0	2	1	2	1	1	2	1	0	0	1	1	3.33333	3.5	4	2	4	2	3.57143	1
1	1	4	3	0	1	2	2	1	1	2	0	0	0	1	1	2.33333	4	4	3.66667	4	1	4	2
1	1	1	1	1	2	2	1	1	1	2	0	0	1	0	0	2	4	5	2	3	5	4.14286	1
1	1	1	2	1	2	1	1	1	1	2	1	0	0	1	1	2	4.5	5	2.33333	4	1	3.42857	1
1	1	1	2	1	1	2	1	1	1	2	0	0	1	1	1	1	4	4	3.66667	2	1	4.14286	2
1	1	4	1	0	1	1	1	1	1	2	1	0	1	0	1	4.66667	4	4.5	3.33333	4	2	4.14286	1
1	1	1	1	1	1	2	2	1	1	2	1	0	1	0	0	2.66667	4	5	2.66667	2	5	5	1
1	1	3	3	1	1	2	1	2	1	2	0	1	0	1	0	1.33333	4	5	3	4	3	4.66667	1
1	0	1	2	1	1	2	2	2	0		1	0	1	1	1	2.66667	4	5	1.66667	4	1	4.71429	1
2	1	3	3	1	1	1	2	2	1	2	0	0	0	0	0	2	4	1	3	4	2	4.14286	3
1	1	2	1	0	1	2	2	2	1	2	1	0	1	1	0	2	4	3	4	3	3	3.85714	2
3	1	2	3	1	2	2	4	2	0		0	0	0	0	0	2.33333	3	4.5	2.33333	3	2	4	1
2	1	3	3	0	2	1	2	2	1	2	0	0	0	1	1	3	4	3.5	4	4	2	4	2
1	1	3	3	0	2	1	1	2	0		0	0	0	1	1	2.33333	4	5	2.33333	4	2	4.42857	1
3	1	3	3	0	2	1	2	2	1	2	0	0	0	1	0	2	4	4	4.33333	4	1	4.42857	1
1	1	3	2	0	2	2	1	2	1	2	0	0	1	1	1	2	4	4	3.66667	4	3	4.14286	3
3	1	1	3	0	2	2	2	2	0		0	0	0	0	0	4.66667	5	4	5	4	5	5	3
1	1	1	3	1	1	1	4	2	0		0	0	0	1	1	2.33333	4	5	2	2	1	5	1
1	1	3	2	1	2	1	1	2	1	2	0	0	0	0	1	3	5	5	2.33333	4	2	4	1
1	1	3	3	1	1	2	1	2	1	2	0	0	0	1	1	2.33333	4	5	3.33333	4	1	4.14286	1
1	1	3	0	1	2	2	4	2	1	2	1	0	0	1	0	3	5	5	3.33333	4	3	4	1
1	1	3	2	1	2	1	1	2	0		0	0	0	0	0	1.33333	2	4	3.66667	3	2	4	2
2	1	1	3	0	2	1	3	2	1	2	0	0	0	1	1	1.33333	4	2	4.5	3	1	2.85714	3
1	1	3	2	0	2	2	2	2	0		0	0	0	1	1	2.66667	5	5	2.33333	4	3	4.57143	1
1	1	3	2	0	2	2	1	2	0		0	0	0	0	0	2	4	3.5	4	4	3	3.71429	2
1	1	3	3	1	1	1	1	2	1	2	0	0	0	0	0	2.33333	3.5	5	1.33333	2	1	4.71429	1
1	0	2	2	1	2	2	3	2	1	2	0	0	0	1	1	1	2	4.5	1.66667	2	2	4.14286	1
1	1	5	0	1	2	2	4	2	0		0	0	0	0	0	2.33333	4	4	3.33333	3	3	4	1
1	1	3	3	0	1	2	1	2	1	2	0	0	0	1	0	1.66667	4	4	3.33333	3	3	4.28571	2
3	1	1	2	1	2	2	1	2	0		1	0	1	1	1	3	5	5	1	1	1	4.42857	1
1	0	1	3	1	1	2	3	2	0		0	1	0	0	0	1.33333	2	3.5	4	4	1	3	2
1	1	3	2	1	2	2	2	2	0		0	0	0	0	1	1.66667	3.5	4	3.33333	3	2	3.71429	2
1	1	3	1	0	1	2	1	2	0		0	0	0	1	1	2	5	4	5	3	1	4	2
3	1	3	2	0	2	1	2	2	0		1	0	0	0	1	4.33333	5	4	3.66667	4	2	3.28571	2
2	1	1	3	1	2	2	1	2	1	2	0	0	1	1	1	2.33333	4	5	3	3	1	4.85714	1
1	0	1	2	1	1	1	1	2	1	2	1	0	1	1	0	1.33333	2.5	4.5	3.33333	4	1	3.28571	2
1	1	3	2	1	1	2	2	2	0		1	0	0	1	1	3.66667	3.5	3.5	3.66667	4	3	4	2
1	1	3	2	1	1	2	4	2	0		0	0	0	0	1	1.33333	3	5	2.33333	4	2	3.57143	1
1	0	3	0	0	1	2	2	2	0		1	0	0	1	1	4	5	5	3.66667	4	4	4.14286	2
1	1	2	1	1	1	2	2	2	1	2	1	0	0	0	0	2.66667	3.5	5	1.66667	4	3	4.28571	1
1	1	3	2	0	2	1	1	2	1	2	0	0	0	0	1	2.33333	4.5	4	3.33333	3	3	3.57143	1
1	1	5	0	0	2	2	3	2	0		0	0	1	0	1	2	5	5	3.33333	4	1	4.71429	1
1	1	3	3	1	2	2	1	2	1	2	0	0	1	1	1	3.66667	5	5	3	3	3	3.57143	1
1	0	3	3	1	1	2	3	2	0		0	0	0	1	1	2.66667	5	5	2.33333	4	1	4.71429	1
1	0	3	3	1	2	1	2	2	0		0	0	0	1	1	3	4	4.5	4	2	4	3.71429	1
1	1	3	2	0	2	1	1	2	1	2	0	0	0	1	0	2	4.5	3.5	4	4	2	3.71429	3
1	1	3	2	1	2	1	2	2	1	2	1	0	0	0	1	2.33333	2.5	5	3	2	1	3.28571	1
1	1	3	1	1	2	2	4	2	0		1	0	1	1	0	4.66667	5	5	4	3	3	4.42857	2
2	1	5	3	0	2	1	3	2	1	2	0	0	0	0	0	3	4	4	3.33333	3	2	4.85714	2
1	1	3	0	0	2	2	1	2	0		0	0	0	0	1	3.33333	4.5	5	3	3	4	4.28571	1
1	1	3	2	1	2	2	1	2	1	2	0	0	1	1	1	2.33333	3	4.5	2.66667	4	2	4	1
1	1	2	3	1	1	1	1	2	0		1	0	1	0	1	3.66667	4.5	5	3.33333	3	3	4.42857	1
1	1	1	3	0	2	2	1	2	0		0	0	0	0	0	2.33333	4	5	3	4	1	4	1
1	0	3	3	1	2	1	3	2	1	2	0	0	0	1	1	3	4	5	1	4	1	4.14286	1
1	0	3	2	1	1	2	3	2	0		1	0	0	0	1	3.33333	4	3.5	4.33333	4	1	4.42857	2
1	0	3	0	1	2	2	2	2	0		1	0	0	1	0	4.66667	5	4	2.66667	4	2	4.57143	1
2	1	3	3	0	2	1	4	2	0		0	0	0	0	1	3.66667	5	5	2	4	1	4.71429	1
1	1	3	2	0	2	2	1	2	0		0	0	0	0	1	3.33333	4	4	4.33333	3	4	4	1
1	1	3	0	1	1	2	2	2	0		0	0	0	1	1	3.66667	5	5	3	4	3	3.28571	1
1	1	1	1	1	2	2	1	2	1	2	0	0	0	0	1	2	4	4	3	3	3	4.14286	1
1	1	3	3	1	1	2	4	2	1	2	0	0	1	0	0	2.33333	3.5	5	2.66667	4	4	5	1
1	1	5	2	1	1	1	3	2	0		0	0	0	0	0	1.66667	2.5	2.5	4.66667	4	2	5	3
1	1	2	1	1	1	2	1	2	0		0	0	1	1	1	2	4	4	3.33333	3	2	4.57143	2
2	1	3	3	1	1	1	3	2	1	2	0	0	0	0	0	1	3	4.5	3	4	2	4.42857	1
1	1	1	2	1	2	1	2	3	1	1	0	0	1	1	1	4	4.5	4	4.33333	4	1	3.71429	2
1	1	1	3	1	2	1	3	3	1	2	0	0	1	0	0	1.33333	1	1.5	5	1	1	2.57143	3
1	1	1	2	0	1	1	1	3	1	2	0	0	1	1	1	2	5	5	2	4	1	4.14286	1
1	1	1	0	1	2	2	2	3	0		1	0	0	1	1	4.33333	5	3.5	4	4	2	3.85714	2
2	0	2	4	0	2	1	1	3	1	1	0	0	1	1	1	2.33333	3	5	2	4	1	5	1
1	1	1	2	1	2	2	3	3	0		0	0	0	1	0	1	2	1.5	5	4	2	2.71429	3
1	0	1	2	1	1	2	2	3	1	2	0	0	0	0	0	1	2	1.5	5	3	3	2.85714	3
1	1	4	2	0	2	1	1	3	0		0	0	1	1	0	3.33333	5	5	2	4	1	4.85714	1
1	1	1	3	0	2	1	1	3	1	2	0	0	1	1	1	2.66667	4	4	2.66667	3	2	4.14286	1
1	1	1	3	1	1	1	1	3	1	2	0	0	1	1	1	2	5	5	1	1	1	5	1
1	1	1	1	1	1	2	1	3	1	2	0	0	0	1	1	1.33333	4	4.5	2	3	2	4.71429	1
1	1	1	2	1	1	1	1	3	1	2	1	0	1	1	1	1.66667	4	2.5	4.33333	4	1	2.42857	3
2	1	1	3	0	1	2	2	3	1	2	1	0	0	1	0	3	4	5	1	3	2	4.14286	1
1	1	1	3	1	1	1	1	3	1	2	0	0	1	1	1	1.66667	3	4.5	2.66667	3	2	4.28571	1
2	0	5	4	0	2	1	4	3	1	2	1	0	0	1	1	3.66667	5	4.5	5	4	1	4.42857	2
1	1	1	2	1	1	2	3	3	1	2	0	0	0	0	0	1.33333	2	4.5	3.66667	2	1	3.42857	1
1	0	5						3	1	2	0	0	1	1	1	1.33333	3	3.5	4.33333	4			2
1	1	1	1	0	2	2	1	3	1	2	0	0	1	1	0	1	4	4	4	2	1	3.85714	2
2	1	1	2	1	2	2	3	3	1	2	0	0	1	0	0	2.33333	3.5	3	4.33333	4	1	3.14286	2
1	1	1	3	1	2	1	2	3	0		1	0	1	1	1	1.66667	4	5	1	1	4	4.14286	1
1	1	1	3	1	1	1	2	3	0		0	0	1	1	0	1.33333	1	4	2	3	1	4.42857	1
2	0	1	4	1	2	1	2	3	1	2	1	0	1	1	1	2	4.5	4.5	3.33333	4	1	3.85714	1
2	0	1	3	1	2	1	2	3	1	2	0	0	1	1	1	1.66667	3.5	4	4.66667	4	1	4.28571	1
1	1	1	3	0	2	1	1	3	1	2	0	0	1	1	0	1.66667	4	3	4	4	1	1.85714	3
1	1	1	1	1	1	2	3	3	1	2	0	0	1	1	1	1.5	3.5	4.5	4	3	2	4.71429	2
1	1	1	1	0	2	2	3	3	1	2	0	0	1	1	1	1	2.5	3.5	3	4	1	4	2
2	1	1	3	1	2	1	4	3	1	2	0	0	1	1	1	2	3.5	3.5	4.66667	4	1	2.83333	3
1	0	1	2	1	2	2	1	3	0		0	0	1	1	1	1.33333	4	5	2.33333	3	1	4.85714	1
2	0	1	3	0	2	1	1	3	1	2	0	0	0	1	1	2	4	5	2	4	2	4.28571	1
2	1	1	4	1	2	1	1	3	1	2	0	0	1	1	0	2.33333	5	5	3.33333	2	1	4.14286	2
1	1	1	2	1	2	2	1	3	1	2	1	0	0	0	0	1.66667	4	4.5	3	4	2	4.85714	1
1	1	1	3	0	2	1	3	3	0		0	0	0	1	0	1.66667	2	4	4.66667	4	2	3.71429	2
1	0	1	3	1	2	1	3	3	1	2	0	0	1	1	0	1	2	4.5	2	3	3	3.57143	1
1	0	5						3	1	2	0	0	0	0	0	1.33333	1	1	3.33333				3
1	1	1	1	0	1	2	4	3	0		0	0	1	1	0	1.33333	1.5	3	4.33333	4	1	4.42857	3
1	1	1	3	1	2	1	1	3	1	2	0	0	1	1	1	1.33333	4	4.5	2	4	2	3.71429	1
1	1	1	1	0	2	2	2	3	0		1	0	1	0	0	1.66667	4	3.5	3	4	1	3.42857	2
2	1	2	0	1	2	2	1	3	1	2	0	0	1	1	1	2.66667	5	4	3.66667	4	5	4	2
1	1	1	1	0	2	2	2	3	1	2	0	0	1	0	1	1	1	3	2.33333	4	2	4.42857	1
1	1	1	0	1	1	2	2	3	1	2	0	0	0	0	0	1.33333	2.5	3	3.66667	4	2	3.57143	3
1	1	1	2	0	1	1	4	3	0		1	1	1	0	0	4	3	1	5	4	1	3.14286	3
1	1	1	2	1	1	2	2	3	0		0	0	1	1	1	2.33333	4.5	2	4.66667	4	2	3.57143	2
1	1	1	2	0	2	1	4	3	1	2	1	0	1	1	1	2	4	4	4	4	2	3.71429	2
1	1	1	2	1	1	1	1	3	0		0	0	1	1	1	2	5	5	2.66667	4	1	4	1
2	1	1	3	1	1	1	1	3	1	2	0	0	1	1	0	3	4.5	4	5	3	1	4	2
2	1	1	4	1	2	2	2	3	1	2	0	0	1	1	1	2	5	3	4.33333	4	1	5	2
1	1	1	2	1	1	1	2	3	1	1	0	0	1	1	1	2	4.5	4.5	2.66667	4	2	3.85714	1
1	1	1	2	1	1	2	2	3	1	2	0	0	1	1	1	1.66667	3.5	5	2	2	4	3.71429	1
2	1	1	1	1	2	2	3	3	1	2	1	0	1	1	1	4.66667	5	5	2.33333	4	1	4	1
1	1	1	3	0	1	1	2	3	0		0	0	0	1	1	2	4	4	3.33333	4	3	4.42857	1
1	1	1	3	1	1	2	4	3	0		0	0	0	1	1	2	4	3	5	3	2	3.57143	2
1	1	1	3	0	2	1	2	3	1	2	0	0	1	1	1	2.66667	5	5	3.66667	2	1	4.57143	1
1	1	1	4	1	2	2	4	3	1	1	0	0	1	1	1	1.33333	3	3	5	4	2	3	3
2	0	1	4	1	1	2	1	3	1	2	0	0	1	1	1	2.33333	4	5	1.66667	4	1	5	1
2	1	1	3	1	2	1	1	3	1	2	0	0	1	1	1	2.33333	4.5	4.5	3.33333	4	2	4	1
3	1	1	3	1	1	1	2	3	0		0	0	1	1	0	2.66667	4.5	4	3.33333	3	1	3.85714	1
1	1	1	4	1	2	2	1	3	1	2	1	0	1	1	1	3.33333	5	5	3.33333	3	1	4.28571	1
1	1	1	3	0	2	1	1	3	1	2	0	0	1	1	1	1.33333	3.5	3	4	4	1	3.85714	2
1	1	1	2	1	2	1	4	3	1	1	0	0	1	0	0	1.66667	1.5	3.5	3.66667	4	3	3.28571	2
1	1	1	3	1	2	1	1	3	0		0	0	1	1	1	2.33333	4	2	5	4	1	4	3
1	1	1	0	0	1	2	3	3	1	2	0	0	0	1	0	1.33333	2	4	4	4	1	4.42857	2
1	1	1	1	1	1	1	3	3	0		0	0	1	1	1	1.33333	2	4	2.33333	4	1	4.14286	2
1	1	1	3	1	2	1	1	3	1	2	0	0	1	1	0	1.33333	4	5	3.33333	3	1	4	1
1	1	1	1	1	2	2	1	3	0		1	0	1	1	0	5	4	5	1	4	1	3.28571	1
1	1	1	3	1	1	1	1	3	1	2	0	0	1	1	1	1	4	5	2	3	3	5	1
1	1	1	2	1	2	1	1	3	1	2	0	0	0	0	0	2.66667	4	3	3.66667	4	2	4	2
1	1	1	2	1	2	2	1	3	1	2	1	0	1	0	0	2.33333	3	5	2	3	3	4.14286	1
1	1	1	3	1	1	1	3	3	1	2	0	0	1	1	1	1.33333	3	1	4.33333	4	5	4	3
1	1	1	0	1	1	1	3	3	1	2	0	0	0	0	0	1.33333	3.5	3.5	3.33333	4	2	3.85714	1
1	1	1	1	1	1	2	3	3	1	2	0	0	1	1	1	1.66667	5	4.5	3.66667	4	1	4.28571	2
1	1	1	3	1	2	1	2	3	1	2	0	0	0	1	0	1.66667	3.5	4	3	4	1	3.57143	2
1	1	1	2	1	2	1	1	3	1	1	0	0	1	1	1	1	1	4.5	3	4	2	4.71429	1
1	1	1	3	0	2	1	3	3	0		0	0	1	1	0	1.33333	2	4.5	4	2	1	3.71429	2
1	1	5	2	0	2	2	4	3	1	2	0	0	1	0	0	1	2.5	2.5	4	4	3	3.42857	2
1	1	1	3	0	2	2	4	3	1	2	0	1	1	0	0	1	1	3	4	4	1	2.83333	2
1	1	3	1	1	2	2	1	3	0		0	0	1	0	1	2	4	5	2.33333	4	3	4.71429	1
1	1	1	1	0	1	1	2	3	1	2	1	0	1	1	1	3.66667	5	5	2.33333	2	3	3.28571	1
1	1	1	3	0	2	1	2	3	0		0	0	1	1	1	1.66667	1.5	4	4.66667	4	2	3.57143	2
3	1	2	3	0	2	1	4	3	1	2	0	0	1	0	0	1.66667	4	4	2.66667	4	1	4	2
1	1	1	3	0	2	1	3	3	1	2	0	0	1	1	1	2	4	4	2.66667		2	4.4	1
2	1	1	3	1	2	1	1	3	1	2	0	0	1	0	0	1.33333	3	2.5	4	4	2	3.42857	3
1	1	1	2	0	1	1	2	3	1	2	0	0	1	1	0	1	2.5	4.5	3.33333	4	2	5	2
3	0	1	2	1	2	2	2	3	1	2	1	0	1	1	1	2.33333	4	4.5	2.33333	4	2	3.85714	2
1	1	2	0	1	2	2	4	3	1	2	0	0	1	0	0	2.66667	2.5	3	3.66667	4	1	3.42857	2
1	1	1	0	0	1	2	4	3	0		0	1	0	0	0	1	1	1	5	3	5	4.42857	3
1	1	1	1	1	2	2	3	3	0		0	0	1	0	1	1.33333	4	4	4	4	2	3.57143	3
1	1	1	2	0	2	1	1	3	1	2	1	0	1	1	1	2.33333	4	5	3.33333	3	2	4.42857	1
1	1	3	2	1	2	2	3	3	1	2	0	0	1	1	1	2	1	3.5	3	4	1	2.42857	2
1	1	1	4	1	2	2	2	3	0		0	1	0	0	0	1	1	3.5	3.66667	4	1	3.57143	3
1	1	1	2	0	1	2	4	3	1	2	0	0	1	1	1	1.33333	4.5	3	4.33333	4	1	4.57143	2
1	1	1	3	1	2	2	4	3	1	2	0	1	0	0	0	1	1	2.5	5	4	2	3.85714	3
2	1	2	0	0	1	1	2	3	1	2	0	0	1	0	0	1.66667	4	3.5	2.66667	4	1	3.14286	2
2	1	1	1	1	2	2	1	3	1	2	0	0	0	1	1	1.66667	4	5	2.66667	4	2	4.57143	1
2	1	1	3	0	2	1	1	3	1	1	0	0	0	1	1	1.33333	1.5	4	4	3	2	4.71429	1
1	1	2	2	0	2	2	1	3	0		0	0	1	0	1	2.33333	4	4.5	3	3	2	3.85714	2
2	1	1	1	0	1	2	2	3	1	2	0	0	1	0	1	1.33333	3	3.5	3.33333	4	2	3.14286	2
1	1	1	3	0	2	2	2	3	1	1	0	0	1	1	1	1.33333	2.5	4	3.66667	3	3	3	2
1	1	1	3	1	1	1	3	3	1	2	0	0	1	0	0	1.66667	1.5	1	3.66667	4	1	3.71429	3
2	1	1	4	1	2	1	1	3	1	2	0	0	1	0	0	1	2.5	3.5	5	1	1	4.57143	3
1	1	3	0	0	2	2	2	3	0		0	0	0	1	1	3	5	4	3.66667	4	5	5	1
1	1	1	3	1	2	1	2	3	1	2	0	0	0	1	0	1.33333	2	4	2.33333	3	2	4	1
1	1	2	3	1	1	2	3	3	1	2	0	0	1	1	0	2.33333	4	4.5	4	4	1	4.57143	2
1	1	1	1	0	1	2	1	3	0		0	0	1	1	0	1.66667	4	5	3	3	2	4.57143	1
1	1	1	1	1	2	2	1	3	1	1	0	0	1	1	1	1.33333	3.5	5	2.33333	3	3	4	1
1	1	3	3	0	2	2	2	3	1	2	0	0	1	1	1	3	4	3	3.33333	3	1	2.28571	3
1	1	1	1	0	2	2	2	3	1	2	0	0	0	1	0	1	4	3	3.33333	3	2	4.42857	2
1	1	1	0	1	2	2	3	3	1	2	0	0	1	0	0	1.66667	4	3.5	5	4	2	4.71429	3
1	1	3	0	0	2	2	2	3	1	2	1	0	0	0	1	5	5	4	3	4	2	3.85714	2
1	1	1	3	1	2	1	1	3	1	2	0	0	1	1	1	2	4.5	5	1.33333	4	2	3.57143	1
1	1	1	3	0	2	1	1	3	1	2	0	0	1	1	0	1.33333	2	3.5	4.33333	3	1	2.85714	2
1	1	1	2	0	1	1	4	3	1	1	0	0	0	1	0	1.33333	3	1	5	4	3	2.85714	3
2	1	1	3	1	2	1	2	3	0		0	0	0	0	0	1.33333	3	1	5	4	1	3	3
1	1	1	3	1	2	1	2	3	1	2	0	0	1	1	1	1.66667	3.5	5	2.33333	4	4	4.28571	1
1	1	4	0	0	1	2	1	3	0		0	0	1	1	1	3.33333	4	2.5	3.33333	4	2	4	3
1	1	1	0	0	1	2	4	3	0		1	0	1	0	1	2	3.5	4	4.66667	4	4	3.57143	3
1	1	4	3	1	1	1	2	3	0		0	0	1	1	1	1.66667	4.5	3.5	2.66667	4	2	4	1
1	1	1	0	0	1	1	2	3	1	2	0	0	1	1	1	1.33333	4	3	4.33333	3	1	3.42857	3
2	0	5						3	1	2	0	0	1	0	0	2.66667	4	3	4.33333	4	1	4.85714	3
1	1	2	1	0	2	1	2	3	1	2	0	0	1	1	1	2	4	3.5	3.66667	4	3	4	2
1	1	1	1	1	1	1	1	3	1	2	0	0	1	1	1	4.33333	5	5	3.33333	4	2	4.33333	1
1	1	1	3	0	1	1	1	3	1	2	0	0	1	0	1	1	3.5	3.5	3	4	1	4.57143	2
2	1	1	3	1	1	1	1	3	1	2	0	0	1	1	1	1	3.5	4.5	4	4	3	4.14286	1
2	1	1	3	1	1	2	1	3	1	1	1	0	1	1	1	2	3	4.5	3.66667	4	1	4.71429	1
1	1	1	0	1	2	2	2	3	1	2	0	0	0	1	1	2.33333	4	4	3.33333	3	1	3.85714	1
1	1	1	1	1	1	2	3	3	1	2	0	0	1	1	1	3.33333	4	4	3	3	4	4	1
1	1	1	4	1	1	2	2	3	1	2	0	0	1	1	1	2.66667	5	3.5	5	4	2	4.42857	3
1	0	1	3	1	2	2	3	3	1	1	0	0	1	0	1	1.66667	1.5	3	4.66667	4	2	3.42857	3
2	0	5						3	1	2	0	0	0	1	1	1.66667	5	3.5	3.33333	3			1
1	1	1	0	1	2	2	1	3	1	2	0	0	1	1	0	1.33333	4	4.5	2.33333	2	1	3.71429	1
1	1	1	2	1	1	1	3	3	1	2	1	0	1	0	0	1.33333	2	4.5	3	3	1	3.28571	1
1	1	2	3	0	2	1	1	3	1	2	1	0	1	1	1	1.66667	2	3.5	5	4	1	4.57143	2
2	1	1	2	1	2	1	2	3	1	1	0	0	1	1	1	1.66667	3	4.5	3	4	1	4.57143	1
1	1	1	3	1	1	2	1	3	1	2	0	0	1	1	1	2.66667	5	3	5	4	1	3.42857	2
3	1	1	3	0	2	2	1	3	1	2	0	0	0	1	1	3.33333	5	3	3.66667	3	1	3.71429	3
2	1	4	0	0	1	1	4	3	0		0	0	1	1	1	1.66667	4	2.5	5	4	2	3.42857	3
1	0	5	2					3	0		0	0	0	0	0	2.66667	3	3	3	3			2
3	1	1						3	1	2	1	0	1	1	1	4	3	5	1.66667	4	1	3.57143	1
1	1	1	3	1	1	1	3	3	1	2	0	0	0	1	1	1.33333	3	3.5	3.66667	3	2	4.14286	1
1	1	2	4	1	2	1	2	3	1	2	0	0	1	1	1	1.66667	3.5	5	1.66667	3	2	4	1
1	1	1	1	0	1	2	3	3	1	2	1	0	1	1	1	3.33333	4.5	5	3.33333	4	2	3.85714	2
1	1	1	2	1	2	1	1	3	1	2	0	0	1	1	1	2.33333	3.5	4.5	2.66667	4	3	3.14286	1
1	1	1	1	0	1	2	2	3	0		0	0	1	1	1	1	3.5	3.5	4	2	1	3.42857	3
1	1	2	2	1	1	2	4	3	1	2	0	0	1	0	1	2	4	5	1.66667	2	2	4	1
1	1	1	0	0	2	2	2	3	1	1	0	0	1	1	0	1.66667	2.5	3.5	3	4	2	4.57143	2
2	1	1	3	0	2	2	2	3	1	2	1	0	1	1	1	5	5	4	5	2	1	4.71429	2
2	1	1	0	0	2	2	1	3	0		0	0	0	1	0	2.33333	4.5	5	2.33333	2	1	4.28571	1
1	1	1	2	1	1	1	1	3	1	2	0	0	1	1	0	2	5	5	2	2	1	4.42857	1
1	1	1	3	1	1	2	3	3	0		0	0	0	0	0	1.66667	2	1	5	4	1	1	3
1	1	1	2	1	2	1	1	3	1	2	0	0	1	1	1	2.66667	3.5	5	2.33333	4	1	4.28571	1
2	1	1	0	1	1	1	1	3	0		0	0	1	0	1	2	4	5	3	4	2	3.85714	1
1	1	1	2	1	2	1	3	3	1	2	0	0	1	1	1	3	4	1.5	5	4	1	4.57143	3
1	1	1	1	1	1	2	1	3	1	2	1	0	1	1	1	2.33333	4	3.5	3.66667	4	1	3.71429	2
1	1	1	2	1	2	2	3	3	1	2	0	0	0	0	0	1.33333	4	4.5	3.66667	3	1	3.71429	1
3	1	1	4	1	1	2	2	3	1	2	0	0	0	1	1	2.33333	4.5	4.5	2.33333	1	2	3.85714	1
1	1	1	1	0	1	2	3	3	1	2	0	0	1	1	1	2	4.5	3	4.33333	4	2	3.71429	2
1	1	4	2	0	1	2	4	3	0		0	1	1	1	1	3.33333	5	3	3.33333	4	1	3.85714	3
2	1	1	4	1	1	2	1	3	1	2	0	0	0	1	1	1.33333	4	4.5	2	3	1	4.28571	1
1	1	1	2	0	2	2	1	3	1	2	0	0	1	1	1	1	4	4.5	3.66667	4	1	4.28571	1
3	0	1	2	1	1	1	1	3	1	2	0	0	0	1	1	2	4.5	5	1	1	1	3.42857	1
2	1	1	3	0	2	1	1	3	0		0	0	1	1	1	1.33333	2	3.5	4.33333	4	1	3.42857	2
1	1	3	0	1	1	2	1	3	1	2	0	0	1	1	1	1.66667	4	4	3	3	2	3.85714	1
1	1	1	3	0	2	2	3	3	0		0	0	1	1	0	1	1	3.5	2	2	4	3	1
2	1	1	3	0	2	2	3	3	0		0	0	1	1	0	1	1	4	2	2	3	3.28571	2
1	1	1	0	0	1	2	1	3	1	2	0	0	0	1	1	1.33333	4	5	3.66667	4	3	3.71429	1
3	1	1	2	0	2	2	2	3	1	2	0	1	1	1	1	2	3	2.5	2.66667	2	3	3.85714	2
3	1	1	1	0	2	2	1	3	1	2	1	0	0	0	0	2	2.5	3	2.33333	3	3	3.42857	1
1	1	2	2	1	1	2	1	3	0		0	0	1	1	1	2	5	5	2.33333	4	1	4.42857	1
3	1	1	1	1	1	2	2	3	1	2	0	0	0	1	0	1.33333	3	4.5	2.66667	4	1	3.57143	2
2	1	3	4	1	2	2	2	3	1	2	0	0	1	1	0	2	4.5	5	3.66667	3	1	4.28571	1
2	1	1	0	1	1	2	1	3	1	1	0	0	1	1	1	1.33333	1	3	3.33333	3	1	4.85714	3
1	1	2	0	1	2	2	4	3	0		1	0	1	1	0	1.66667	2	1	5	4	1	4.28571	3
1	1	1	2	1	1	1	3	3	1	2	0	0	1	1	0	1	3.5	3.5	1.66667	4	1	4.42857	2
2	1	1	3	0	1	1	2	3	0		0	0	0	1	0	1.33333	2	3.5	3.66667	1	1	3.14286	2
2	1	1	4	1	1	1	2	3	1	2	0	0	1	1	1	2	5	5	3.33333	4	5	4.57143	1
2	1	1	0	0	2	2	2	3	1	2	0	0	1	0	0	1	1	3.5	1.66667	4	3	3	1
1	1	2	1	0	2	1	1	3	1	2	0	0	1	0	0	2	3	5	3.33333	3	2	3.42857	1
1	1	1	3	0	2	1	1	3	1	2	0	0	1	1	0	2	4.5	4	3.66667	3	1	3.85714	2
1	1	1	1	1	2	2	2	3	1	2	0	0	1	1	0	1.33333	4	5	1.66667	3	2	4.57143	1
1	0	5						3	1	2	0	0	0	1	0	1.33333	4	5	1.33333	3			1
1	1	1	1	1	2	2	1	3	1	2	0	0	0	1	0	1.33333	4	5	1.33333	4	1	4.42857	1
3	0	5	3	1	2	1	1	3	0		0	0	0	1	0	3.66667	4	4	4	4	4	4	1
2	1	1	4	1	2	2	1	3	1	2	0	0	0	1	0	1.66667	5	5	3.66667	3	2	3.85714	1
1	1	1	3	1	1	2	2	3	1	2	1	0	1	1	1	2	4	4.5	2	4	3	4.28571	1
2	1	1	2	1	1	2	2	3	1	1	0	0	1	1	1	1	3	5	1.66667	1	3	5	1
1	1	4	2	1	2	1	1	3	1	2	0	0	1	1	0	2	3.5	3.5	4	4	1	2	1
1	1	1	2	1	1	2	1	3	0		0	0	1	1	0	1.66667	5	5	1	4	1	4.57143	1
1	1	1	0	0	1	2	4	3	1	2	0	0	1	1	0	1.33333	3.5	5	3	4	2	5	1
3	1	3	4	0	1	2	1	3	1	2	0	0	1	1	1	1.33333	5	5	5	4	1	3.85714	2
1	1	2	2	1	1	1	4	3	0		0	1	1	0	0	1.33333	1	3.5	1.33333	3	1	4.42857	2
2	1	1	2	1	2	2	1	3	1	2	0	0	0	1	1	2.66667	5	5	2	3	1	3.42857	1
1	1	1	2	1	1	1	2	3	0		0	0	1	1	0	1.33333	3	5	1.66667	4	1	4	1
1	1	1	3	0	1	1	3	3	1	2	0	0	1	1	1	1.33333	2	4	4.66667	3	4	4.57143	2
1	1	1	0	0	1	1	4	3	1	2	0	0	0	1	0	1	1	3	2.33333	4	1	2.71429	2
1	1	1	0	1	1	1	1	3	1	2	0	0	1	1	1	2	4.5	4.5	2.33333	3	3	4.85714	1
1	1	1	1	0	2	2	1	3	1	2	1	0	0	1	1	3.33333	4	4.5	2.66667	3	3	4.57143	1
2	1	1	1	1	1	2	1	3	0		1	0	1	1	1	4	5	5	2.33333	4	1	4.57143	1
1	1	1	1	1	2	1	2	3	1	1	1	0	1	0	0	1.66667	2.5	4	3.33333	4	3	4.85714	1
1	1	1	1	0	1	2	1	3	0		0	0	1	1	1	2	4	5	3	4	3	4.57143	1
3	1	4	3	1	1	2	4	3	1	2	0	0	1	0	0	1.33333	3	3	2	4	3	4.14286	3
1	1	4	2	0	1	2	4	3	1	2	0	1	0	0	1	2	3.5	2	5	2	4	2.57143	3
1	1	1	2	0	1	1	2	3	1	2	1	0	1	1	1	2.66667	4	4	4.66667	4	1	2.57143	2
1	1	1	1	1	1	2	3	3	0		0	0	1	1	0	1.33333	2.5	4.5	3.66667	4	2	4	1
1	1	1	2	0	1	1	4	3	1	2	0	0	1	0	1	1.66667	4.5	4	3.33333	3	1	2.42857	1
3	1	5	3	0	2	2	3	3	1	2	0	0	0	0	0	1	2	1	5	4	5	4	3
3	1	1	2	0	2	1	1	3	1	2	0	0	1	1	0	1.33333	4	5	1.66667	4	1	4	1
1	0	1	0	1	2	2	3	3	0		0	0	1	0	0	1	1	1	1	1	3	3	2
1	1	4	2	1	2	1	1	3	1	3	1	0	0	0	0	3.33333	2	3.5	5	3	1	3.14286	3
1	1	1	2	1	1	1	2	3	1	2	0	0	1	1	0	1.66667	4	5	3	4	1	4.14286	1
1	1	1	3	1	2	2	1	3	1	2	0	0	1	1	1	1	2	4	3.66667	2	3	3.57143	2
1	1	4	4	0	2	2	4	3	1	2	0	0	1	1	1	2.66667	3.5	3	4.33333	4	2	4	2
1	1	1	4	1	1	1	2	3	1	2	0	0	1	1	0	1.33333	2.5	3	2.66667	4	2	4.42857	2
1	1	1	3	1	2	2	2	3	1	2	0	0	1	1	0	3	4	4	3.66667	3	2	3	2
1	1	2	1	1	1	1	2	3	1	2	0	0	0	1	1	2.33333	4.5	3	3	4	1	4.14286	2
1	1	1	0	0	2	1	1	3	1	2	0	0	0	1	0	1.33333	3.5	4	2.33333	2	2	3.57143	1
1	1	1	4	1	2	1	1	3	0		0	0	0	1	1	2.33333	4	4	3	3	2	3.71429	1
1	1	1	1	0	2	2	3	3	0		0	0	0	0	0	1	1	1	5	4	1	1.42857	3
1	1	1	3	0	1	1	2	3	1	2	0	0	1	1	1	1	4	4	5	4	1	4.14286	3
2	1	1	3	1	1	1	2	3	1	1	0	0	1	1	1	2.66667	2	4	2.66667	3	3	4.14286	1
1	1	1	2	0	1	1	3	3	1	2	0	1	1	0	0	1	1	2	5	4	3	3.28571	3
1	1	1	3	1	2	1	3	3	1	1	1	0	1	1	1	2.66667	3.5	4	4.66667	4	1	3.85714	2
1	1	4	0	0	1	2	2	3	1	2	1	0	1	0	1	3	5	5	5	4	3	3	2
1	0	5						3	1	2	0	0	1	1	1	1.33333	2.5	4.5	3	4	1	3.85714	1
1	1	1	1	1	2	2	1	3	0		1	0	0	0	1	5	5	4	4.66667	3	3	4	2
1	1	1	3	0	2	2	2	3	1	1	0	0	1	1	1	1.66667	2	3.5	4	3	4	4	2
2	1	1	3	0	2	2	1	3	1	2	0	0	0	1	0	1.66667	5	4.5	3.66667	3	1	4	1
2	1	3	4	0	2	2	4	3	1	2	0	0	0	1	1	3	5	5	4.33333	4	2	4	1
1	1	1	2	0	2	1	1	3	1	2	0	0	1	1	1	1.33333	2	5	1	1	1	4.14286	1
1	1	1	2	1	1	1	3	3	1	1	0	0	1	0	0	1	1	3	3.33333	4	3	3.57143	3
1	1	1	1	0	1	1	2	3	1	2	0	0	1	1	1	1.33333	4	5	3	4	1	4.57143	1
1	1	1	0	0	2	2	3	3	1	2	0	0	1	1	1	2.66667	4	3	5	3	4	3.85714	3
1	1	3	1	0	2	1	2	3	1	2	0	0	0	1	0	1	1.5	5	3	4	1	3.85714	1
1	0	1	1	1	2	2	4	3	0		0	0	1	0	0	1	1	1	5	2	1	3.28571	3
1	1	1	1	1	2	2	4	3	1	2	0	0	1	0	1	2.33333	4	3.5	3.33333	3	2	3.85714	2
2	0	1	1	0	1	2	4	3	1	2	0	0	1	0	1	1.33333	1.5	4	2.66667	4	1	3.57143	1
1	1	1	3	0	1	1	2	3	1	3	0	0	1	0	1	2	4	3	5	3	2	3.71429	2
1	1	1	1	1	1	1	2	3	1	2	0	0	1	1	0	1	1	3	3	4	2	3.42857	3
2	1	2	4	1	1	1	3	3	0		0	0	1	0	0	2	2.5	5	2	2	2	4	1
1	1	1	1	1	2	2	1	3	1	2	0	0	1	0	0	2	4.5	5	2	3	2	5	2
1	1	1	3	0	1	1	1	3	1	2	0	0	0	0	0	1.33333	4	4	3.33333	3	1	4.28571	1
1	1	1	1	0	2	2	1	3	1	2	1	0	1	1	1	4	5	5	1.66667	1	1	3.71429	1
1	0	5						3	1	2	0	0	1	1	1	1.33333	4.5	2	4.66667	4	1	3.57143	2
1	0	1	3	0	2	1	3	3	1	1	1	1	1	0	0	2.33333	1	3	3.66667	4	2	2.57143	3
1	1	1	1	1	1	2	2	3	1	2	0	0	0	0	0	1	2	3	3	4	2	3.71429	3
1	0	5						3	1	2	0	0	1	0	1	1	2.5	4.5	2.66667				1
1	1	1	3	0	2	2	1	3	0		0	0	1	1	1	2	4.5	4	3.33333	4	2	3.85714	2
1	1	1	2	1	1	1	3	3	1	2	0	0	0	1	0	2	4	5	2.66667	3	1	3.14286	1
1	1	2	3	0	2	1	2	3	1	2	0	0	1	0	1	3	4.5	4	3.66667	4	2	4.14286	2
1	1	1	1	1	2	2	3	3	0		0	0	0	0	0	1	1	1	5	4	1	1.42857	3
2	1	1	3	0	2	1	1	3	1	2	0	0	1	1	1	1.66667	4	4.5	1.33333	3	1	4.14286	1
2	1	1	4	1	2	2	2	3	1	2	0	0	1	1	1	3	5	3	4	4	1	3.85714	2
2	0	1	0	0	2	1	1	3	1	2	0	0	1	1	0	1.66667	3	5	1.33333	4	1	4.42857	1
2	0	1	4	0	2	1	1	3	1	1	1	0	1	1	1	3.33333	4.5	3.5	3	2	1	4.28571	2
1	1	4	1	1	1	2	1	3	1	2	1	0	1	0	0	3.33333	4.5	4.5	4	3	3	4.71429	1
3	0	4	0	1	2	1	1	3	0		0	0	0	1	1	2.33333	4	4.5	2.66667	4	3	4.57143	1
2	1	1	4	1	2	1	1	3	1	2	1	0	1	1	1	3.33333	4.5	4	3.66667	3	1	3.14286	2
1	1	1	2	0	1	2	4	3	0		1	0	1	1	1	3.33333	4	3	4.33333	3	1	3.71429	2
2	1	1	3	0	1	2	2	3	1	2	0	0	0	0	1	1	4	5	4	3	2	4.28571	1
2	1	1	4	1	2	1	1	3	1	2	0	0	1	1	1	1.33333	3.5	4.5	2.33333	3	3	3.57143	1
3	1	1	3	0	1	2	4	3	1	2	0	0	1	1	0	1	2.5	3	3.33333	4	2	4	3
1	1	1	3	0	1	1	1	3	1	2	0	0	0	1	0	2	4.5	5	2.66667	4	2	4.71429	1
1	1	1	1	1	2	1	2	3	0		0	0	1	1	1	1	4	2	4	3	3	4	3
1	1	3	3	0	1	1	2	3	1	2	0	0	0	1	1	2	4.5	5	2	4	1	4.71429	1
1	1	1	1	1	2	2	2	3	1	2	0	0	1	0	0	1	2.5	3	3	2	1	3.28571	3
1	1	1	2	0	2	2	2	3	1	2	0	0	1	1	1	1.33333	4	4	2.33333	3	3	3.71429	1
2	1	1	4	1	2	1	2	3	1	1	0	0	1	1	0	1	2.5	4.5	3	2	1	4.28571	1
3	1	1	4	0	2	1	2	3	0		0	0	0	1	0	2.33333	3	3	4	3	1	3.85714	2
3	1	1	3	0	2	1	3	3	1	2	0	0	1	0	0	1.33333	1	2.5	2.66667	4	1	2.85714	3
2	1	1	3	0	2	1	2	3	1	1	0	0	1	1	1	2	4.5	5	2	4	2	4.28571	1
1	1	5	1	0	1	1	3	3	1	2	0	0	1	0	0	1	1	1.5	3.66667	3	1	3.14286	3
2	1	1	3	1	1	1	3	3	1	2	0	0	1	0	0	2.33333	3	2.5	5	4	1	2.71429	3
3	1	1	3	1	2	1	3	3	1	2	0	0	1	1	0	2.33333	4.5	5	3	4	1	4.57143	1
3	0	1	4	1	1	2	3	3	1	2	1	0	1	1	0	1.33333	3	4	4	2	1	4	1
1	0	1	0	1	1	2	3	3	1	2	0	0	1	0	0	2	2	4.5	3	3	1	3.71429	1
2	1	1	3	1	2	1	2	3	1	2	0	0	1	0	0	1.33333	2.5	2.5	3.66667	2	3	3.42857	3
1	1	1	1	1	2	1	1	3	1	2	1	0	1	1	0	2.66667	3	4	2.33333	3	2	3.42857	1
2	1	1	3	1	2	1	1	4	1	2	0	0	0	1	0	1.33333	5	5	1.66667	3	2	4.42857	1
1	1	1	3	0	2	1	1	4	1	2	0	0	1	1	0	3.66667	5	4.5	5	4	2	4.28571	1
1	1	1	3	1	2	2	1	4	1	1	0	0	1	1	1	2.33333	3.5	5	2.66667	3	2	4.42857	1
1	1	4	3	1	2	1	1	4	1	2	1	0	0	0	1	4.66667	4.5	4	4.33333	4	5	5	2
3	1	4	3	1	1	2	2	4	0		0	0	1	0	0	2.33333	3.5	3	3.66667	4	3	3.85714	2
1	1	1	3	1	1	1	4	4	0		0	0	1	1	1	2.33333	4.5	4.5	2.33333	3	1	4.28571	1
1	1	4	3	1	1	2	4	4	0		0	1	0	1	0	1	1	3	3.66667	4	4	3	3
1	1	5	2	1				4	0		0	1	0	0	0	1	1	1	5	1	1	2.42857	3
1	1	4	3	1	2	2	1	4	0		0	0	1	0	0	1	3	1	3.66667	4	1	2.57143	3
1	1	1	3	1	2	1	3	4	1	2	0	0	1	0	0	2	4	4.5	3	4	4	3.14286	2
3	0	1	3	1	1	2	1	4	0		0	0	1	0	0	1.66667	3	4.5	3	4	1	4.42857	1
1	1	1	3	1	1	2	2	4	0		0	0	0	1	0	2	3.5	4.5	2	3	1	4.85714	1
1	1	2	2		2	1	1	4	1	2	0	0	1	1	1	2.33333	4	5	2.66667	4	5	3.28571	1
1	1	1	2	1	2	2	4	4	0		0	0	1	1	1	1.66667	3	2	4	4	2	3.85714	3
1	1	1	2	0	1	2	1	4	0		0	0	1	1	0	2	4	4.5	2.33333	3	4	4.28571	1
1	1	1	2	0	2	2	1	4	0		0	0	0	1	0	2.33333	5	4.5	3.66667	3	2	4.42857	2
1	0	1	2	1	1	1	2	4	0		0	0	1	1	1	1.33333	2	3	2.66667	3	1	4.28571	3
1	1	2	2	0	2	2	1	4	1	2	0	0	1	1	1	1	4.5	5	3.33333	3	1	4.71429	1
1	1	2	2	0	2	2	2	4	1	2	0	0	1	1	0	1	3.5	2.5	4	4	2	2.14286	3
1	1	4	2	1	2	2	1	4	1	2	0	0	0	1	1	3.33333	5	4.5	2.66667	3	1	3.71429	2
2	1	1	2	1	1	2	1	4	1	2	0	0	1	1	1	2	3.5	4	3.33333	2	2	3.14286	1
1	1	4	2	1	2	2	1	4	1	2	0	0	1	0	1	2.66667	4.5	2	4.33333	3	2	3.71429	3
1	1	1	2	1	2	2	3	4	0		0	1	0	0	0	1	1	1	3.66667	3	1	3.14286	3
1	1	1	3	1	1	1	1	4	0		0	0	0	1	1	3	4	4.5	3.66667	3	2	3.42857	1
1	1	1	2	0	2	2	2	4	0		0	0	0	1	1	1.66667	4	3	3.33333	4	1	3.57143	2
1	1	1	2	1	2	1	3	4	1	2	0	0	0	1	0	1	2.5	3	3.33333	3	1	4	2
1	1	2	2	1	1	2	2	4	0		0	0	1	0	1	2.66667	4.5	5	2.33333	2	1	2.85714	1
1	1	1	3	0	2	1	1	4	1	1	0	0	1	1	0	2.66667	4	4	3.66667	4	4	4	1
1	1	1	2	1	2	2	4	4	1	2	0	0	1	0	1	1	1	5	3	2	1	3.71429	1
1	1	1	2	1	2	2	1	4	1	2	0	0	0	1	1	1.33333	4	5	3.66667	3	2	3	2
1	1	1	2	1	1	2	1	4	1	2	0	0	1	1	0	1	4	5	1.33333	3	1	4.71429	1
3	0	5						4	1	2	0	0	0	1	0	2.33333	2.5	4	3.33333	3	1	3.14286	2
1	0	3	2	0	1	2	1	4	0		0	0	0	1	1	1.33333	4	4.5	3.33333	4	3	4.71429	1
1	0	5						4	1	2	0	0	0	0	1	1.33333	4.5	3	2				1
1	1	1	3	1	2	1	2	4	1	2	0	0	1	0	0	1.66667	2	2	5	4	1	4.42857	3
3	1	1	2	1	2	1	2	4	1	2	0	0	0	1	1	2.33333	4	4	2.66667	4	1	4.71429	1
2	1	1	3	0	1	1	2	4	1	2	0	0	1	1	1	2	4	3	5	3	1	4	2
1	1	1	2	0	2	2	2	4	0		0	0	0	0	0	1.66667	2.5	4	2.66667	4	1	2.71429	1
1	0	1	2	0	2	2	3	4	1	2	0	0	1	0	0	1	2	4	3.66667	4	1	4.57143	1
3	1	1	2	1	1	1	3	4	1	2	0	1	0	0	0	1	1	2	3.66667	2	3	3	3
1	1	1	4	1	2	2	2	4	1	2	1	0	0	0	0	2	3	1	5	1	1	5	3
2	0	1	2	1	1	2	2	4	1	2	0	0	0	0	0	1	1	4.5	4.33333	4	1	3.14286	1
1	1	1	2	0	2	2	2	4	0		0	0	0	0	1	2.33333	4	4	3.33333	4	3	3.42857	1
3	1	1	2	0	2	1	2	4	0		0	0	0	0	0	1.33333	1.5	4	3.66667	3	2	3.71429	3
1	1	1	2	1	2	1	1	4	0		0	0	0	1	0	3.33333	4	3	3.66667	4	3	3.71429	2
2	0	1	3	1	2	2	1	4	0		0	0	0	1	1	3	5	5	2	4	1	3.71429	1
1	1	5	3	0	2	1	1	4	1	2	0	0	0	1	1	4	5	3	4.33333	3	1	3.28571	2
1	1	1	3	1	1	2	3	4	0		0	0	1	0	0	1.33333	2	3.5	4.66667	4	1	4.14286	2
1	1	3	3	1	2	2	4	4	1	2	0	0	0	1	1	3.66667	4.5	5	4	2	2	4.71429	2
1	0	5						4	0		0	0	1	1	1	3.33333	5	5	2.66667	4	2	3.71429	1
1	1	1	3	0	1	1	2	4	1	2	0	0	1	1	1	2.66667	5	3.5	4.66667	4	1	4.28571	2
1	1	3	3	1	1	1	1	4	1	2	0	0	0	1	1	2.66667	4.5	4.5	2	4	4	4.85714	1
1	1	1	4	1	2	1	3	4	1	2	0	0	1	1	1	2.33333	4	3.5	3.33333	4	3	3.57143	2
3	1	1	3	0	1	2	4	4	0		0	0	1	0	0	1.66667	2.5	4	3	3	1	3.85714	1
1	1	3	3	1	1	1	1	4	0		0	0	0	1	1	1	4	5	4.33333	3	1	4.28571	1
1	1	1	3	1	1	1	2	4	0		1	0	1	0	0	1.66667	2	3	3.33333	4	2	3.57143	3
1	0	1	3	1	2	2	3	4	1	2	0	0	0	1	1	2.33333	4.5	5	2	3	1	4.71429	1
1	1	3	2	0	2	2	2	4	0		0	0	0	0	1	3	5	4.5	3.33333	4	2	4.42857	1
1	1	1	3	0	2	1	3	4	1	2	0	0	1	1	1	1.33333	2	3.5	4	2	1	4.42857	2
1	1	2	3	0	2	2	4	4	0		0	0	1	1	0	2.66667	3	4	3	4	2	3.85714	1
1	1	3	2	0	2	2	1	4	0		0	0	1	1	0	3.33333	4.5	4.5	3.33333	4	2	3.71429	1
3	0	1	2	1	1	1	1	4	0		0	0	1	1	1	3.66667	5	5	1.33333	3	2	5	1
2	1	1	2	1	1	1	4	4	1	2	0	0	0	1	1	2	4	3	3.66667	3	2	3.85714	2
1	1	1	3	1	1	2	1	4	1	2	0	0	1	1	1	1.66667	3.5	5	2.66667	3	1	4.42857	1
3	1	1	3	1	2	2	1	4	1	2	0	0	1	1	0	2	3	5	1.66667	4	4	3.57143	1
2	0	1	2	1	1	1	1	4	0		0	0	0	1	1	1.33333	3.5	4.5	2	3	2	4.42857	1
1	1	1	2	1	1	2	2	4	0		0	0	1	1	1	1.66667	3	4.5	2.33333	2	2	3.85714	1
1	1	4	3	1	2	1	2	4	0		0	0	1	0	1	3	4.5	1	3.33333	4	5	3.71429	3
1	1	2	3	1	1	1	1	4	1	1	0	0	1	1	1	2.66667	4	4	4	3	2	4.14286	1
3	1	1	2	1	1	1	3	4	1	2	0	0	1	0	0	1	1	1	5	3	3	3.14286	3
1	1	3	2	1	1	2	1	4	1	2	0	0	1	1	1	2.66667	4	4	3.33333	3	3	4.57143	2
3	0	4	2	0	1	2	2	4	1	2	0	0	1	1	0	1.66667	3	4.5	2.66667	4	1	4.14286	2
1	1	4	3	0	2	2	1	4	0		0	0	0	0	1	2.66667	5	4	4	4	2	2.71429	2
2	0	1	2	0	2	2	2	4	1	1	0	0	1	0	0	1.66667	2.5	5	3.33333	4	1	3.85714	1
1	1	2	3	0	2	1	1	4	1	2	0	0	1	1	0	2	3	4.5	3.33333	3	1	4	1
1	1	1	2	1	2	2	1	4	1	2	0	0	0	1	1	2	4	5	1.66667	1	2	3.42857	1
1	1	4	3	1	2	1	4	4	1	2	0	0	1	1	1	1.66667	4	1.5	4	2	2	3.14286	3
3	1	2	3	0	2	1	1	4	1	2	1	0	1	1	0	4	4	4	4	3	3	3.57143	1
2	1	5	3	1	1	1	2	4	1	1	0	1	1	0	0	1	1	3	5	4	1	3.42857	3
1	1	4	3	0	2	1	1	4	1	2	0	0	1	0	0	2	4	4.5	2.66667	4	1	4.42857	2
2	1	1	2	1	2	1	2	4	1	2	0	0	0	0	1	2.33333	4	2.5	3.33333	4	3	3.85714	2
3	0	5						4	1	2	1	0	0	0	0	1.33333	1	2	3.66667	3	3	3	3
1	1	4	3	0	2	1	2	4	1	1	0	0	1	0	1	3	4	3.5	3.33333	4	3	3.28571	2
1	1	5	2	1	1	1	1	4	1	2	0	0	1	1	1	3.33333	5	3	4.33333	4	2	4.28571	3
1	1	4	2	0	2	2	4	4	0		0	0	1	1	1	4	4	3	3	4	4	3	2
1	1	4	2	0	2	2	4	4	0		0	0	0	1	1	2.66667	4	3	3.33333	4	2	3.28571	3
2	0	3	2	0	2	2	4	4	0		0	0	0	1	1	3	4	5	3	4	1	4.71429	2
1	1	1	3	0	2	1	2	4	1	1	0	0	1	1	1	1	1.5	4.5	1.33333	4	1	4.42857	1
1	1	1	3	0	1	1	4	4	0		0	0	1	1	0	2.33333	2.5	3.5	3	3	1	3.57143	2
1	0	5						5	0		1	0	1	1	0	1	1.5	4.5	2.33333	4	2	4.57143	1
1	1	1	2	1	1	2	3	5	1	2	0	0	1	0	0	1	3.5	4	3.33333	4	1	3.28571	2
1	1	1	2	1	1	2	2	5	0		0	0	1	1	0	2	4	4	3.33333	2	2	3.71429	2
1	1	3	3	0	1	2	1	5	1	2	0	0	0	1	1	1.66667	4.5	5	2	4	2	4.57143	1
1	1	1	3	0	1	2	3	5	1	1	0	0	1	0	1	1.33333	1.5	1	5	1	1	1	3
2	1	1	2	1	1	2	1	5	1	2	0	0	0	1	1	2.33333	4	4.5	2.66667	4	2	4.28571	1
3	0	1	2	0	2	2	3	5	0		0	0	0	0	0	2.33333	2.5	4	4	3	1	2.85714	2
3	1	1	2	0	2	2	3	5	1	2	0	0	0	1	1	1.33333	4	5	1.33333	4	2	4.42857	1
1	1	3	3	0	1	2	4	5	0		0	0	0	0	0	3	5	5	2.66667	3	1	4	1
1	1	2	3	0	2	2	4	5	0		0	0	0	1	1	3.33333	5	2.5	4.66667	4	2	3.14286	3
1	1	1	2	1	2	2	4	5	1	2	0	0	0	1	1	1	1	3	3.33333	2	2	4.14286	2
1	1	1	3	1	1	1	1	5	0		0	0	0	1	0	3	5	4	3.66667	3	1	3.57143	2
1	1	4	3	1	2	2	2	5	1	2	0	0	1	1	0	1.66667	3	3	3.33333	4	4	4	3
1	1	2	2	0	2	1	2	5	0		0	0	1	1	0	2	4.5	4.5	4.33333	4	1	4.28571	2
1	1	1	3	1	2	2	4	5	1	1	0	0	1	0	0	1	1	4	3.33333	3	2	3.42857	1
2	1	1	2	1	1	2	3	5	0		0	0	1	0	0	2	3	3.5	2.33333	3	1	1.71429	1
1	1	1	3	1	2	2	3	5	0		1	0	1	0	0	1	1	1	5	4	1	3.57143	3
1	1	2	0	0	2	2	1	5	1	2	0	0	1	1	0	2.66667	5	2.5	5	4	5	3.57143	3
1	1	4	3	1	2	2	4	5	0		0	0	0	0	1	1.66667	5	3.5	4	2	3	4.28571	2
1	1	2	2	0	2	2	1	5	1	1	0	0	1	1	0	3	4	4.5	3.66667	4	4	3.28571	1
3	1	1	3	0	2	2	3	5	0		0	1	0	0	0	2	2	2.5	4.66667	3	2	4	3
1	1	1	3	1	2	2	2	5	1	2	0	0	1	1	1	3.33333	5	2	5	2	1	3.71429	3
2	1	2	2	1	2	2	2	5	0		0	0	0	0	0	1.66667	1	4	3.33333	3	1	4.28571	2
3	1	4	3	1	2	2	3	5	1	2	0	1	1	0	1	2.33333	2	3	3.33333	4	1	3.71429	3
3	1	1	3	1	2	1	3	5	1	2	0	0	0	1	1	1.66667	4	4.5	4.33333	4	1	3.71429	2
3	0	1	3	1	2	2	3	5	0		0	0	0	1	1	1.33333	3	2	5	4	1	3.85714	3
2	1	1	3	0	2	2	2	5	1	2	0	0	1	0	0	1	1	3	5	4	1	1.85714	3
1	1	4	3	0	1	2	2	5	0		0	0	0	0	0	2.66667	5	5	3.66667	4	1	4.42857	2
2	1	1	3	1	1	2	1	5	0		0	0	1	1	0	1.66667	5	5	1	3	2	4.71429	1
1	1	1	2	0	2	2	3	5	0		0	0	0	1	1	1.33333	2	3.5	2.66667	3	3	4.42857	2
1	1	1	2	1	2	2	3	5	0		0	0	1	0	0	1	1	3	3	3	2	3.85714	2
1	1	4	2	1	1	2	3	5	0		0	0	0	0	0	1.66667	4.5	3	3.66667	4	4	4	2
1	1	2	3	1	2	2	3	5	1	2	0	0	1	1	1	2.33333	4	4	4	4	2	4.28571	2
1	1	3	0	0	2	2	2	5	1	2	0	0	0	1	1	2.33333	4.5	4.5	3.33333	4	2	4	2
1	1	3	1	0	2	2	2	5	1	2	0	0	0	1	1	2.33333	4	4	3.66667	1	3	2.42857	2
3	1	4	3	1	1	2	2	5	0		0	0	1	1	0	2.66667	4	3.5	3.66667	3	1	4.14286	2
1	1	1	2	1	1	2	3	5	0		0	0	1	0	0	1.33333	4	2	4.66667	4	3	4	3
1	0	3	3	0	2	2	4	5	0		0	0	1	0	0	1.33333	4	5	3.33333	4	2	3.85714	2
1	1	3	1	0	1	2	2	5	0		0	0	0	1	1	3.33333	5	4	5	3	1	3.85714	3
1	1	2	2	0	2	2	2	5	1	2	0	0	1	1	0	1.33333	4	5	4.33333	4	2	4	3
2	1	1	1	0	1	2	4	5	0		1	0	1	1	1	3.33333	4.5	2	3.33333	4	3	4.28571	3
1	1	3	1	1	2	2	1	5	0		0	0	1	1	1	3.66667	5	5	3.33333	4	4	4	1
1	1	2	2	1	2	2	1	5	1	2	0	0	1	1	1	2.33333	4	4	3.33333	4	4	5	2
3	1	2	3	1	1	1	2	5	1	2	0	0	1	1	1	2.66667	4.5	5	4.33333	4	1	4.57143	1
3	1	3	3	0	1	2	3	5	1	2	0	1	0	0	0	2.33333	4	3	3.33333	3	3	3.28571	3
1	1	2	1	0	1	2	4	5	0		1	0	1	0	1	5	5	1	5	4	3	3.28571	3
1	1	3	1	0	1	2		5	0		0	0	0	0	1	2	5	5	3.33333	4	3	3.42857	1
1	1	3	1	1	1	2	2	5	0		0	0	1	1	1	3.66667	4.5	4	3.66667	4	2	3.57143	2
2	1	1	1	1	2	2	1	5	0		0	0	0	1	0	2	4	3	4.33333	4	2	3.42857	2
3	1	1	2	0	2	2	2	5	0		0	1	0	1	0	3.33333	2.5	5	2.66667	4	1	4	1
1	1	3	3	0	2	2	2	5	0		0	0	0	0	0	1.66667	4	5	3	4	1	3.85714	2
1	1	3	3	0	2	2	2	5	1	2	0	0	1	0	1	2.33333	5	5	2.33333	4	4	5	1
1	0	3	2	0	2	2	3	5	1	1	0	0	0	0	0	3.33333	3	3	3	3	3	3	3
1	1	3	2	1	1	2	1	5	1	2	0	0	1	1	1	2	4	4	4.66667	3	3	4.57143	2
1	1	3	1	0	2	2	1	5	0		1	0	0	0	0	3.33333	4	3.5	3.66667	2	3	3.57143	2
1	1	1	3	0	1	2	2	5	1	2	0	0	1	1	0	3.66667	5	5	2.33333	4	1	4.71429	1
2	1	2	2	0	1	2	2	5	1	2	0	0	0	1	0	1	3	4	4.66667	3	3	3.71429	1
1	1	3	2	0	2	2	2	5	1	2	0	0	0	1	1	3	4	4	4.33333	2	1	3.85714	1
1	1	3	3	0	1	2	1	5	1	2	0	0	1	0	0	2.33333	4	4	2.33333	4	4	4.28571	1
1	0	1	3	0	2	2	1	5	1	2	1	0	0	1	1	1.66667	3	4	4.33333	2	1	3.28571	2
1	1	2	2	0	1	1	1	5	1	2	1	0	0	0	0	3	2.5	3.5	3.33333	3	3	3.28571	1
1	1	2	1	0	1	2	2	5	0		0	0	0	1	1	3.33333	4	4	3.33333	3	4	4	1
1	1	3	0	1	2	2	2	5	1	2	0	0	1	0	1	2.33333	4	4.5	3.66667	4	2	4.28571	2
2	1	2	3	1	1	2	2	5	0		1	0	0	0	0	3.33333	3.5	4.5	4	4	1	3.42857	2
1	1	1	3	1	1	2	2	5	0		0	0	1	1	1	1.66667	3	5	3.33333	3	1	4.85714	1
2	0	5						5	0		0	0	0	0	0	4	4	4	4	3			1
1	1	1	0	1	2	2	1	5	1	2	1	0	0	1	0	4	4	4	3.33333	3	1	3.85714	2
1	1	1	2	1	2	2	3	5	1	2	0	0	1	1	0	1	1	5	1	3	1	4.14286	1
1	1	3	3	1	1	1	4	5	1	2	0	0	1	0	1	1.33333	2	1	4.33333	4	1	2.85714	3
1	1	2	3	1	1	1	2	5	0		0	0	1	1	1	3	5	5	1.66667	4	1	4	1
2	0	5	4	1	2	2	4	5	0		0	0	1	0	0	2.33333	4	5	1	4	1	4.14286	1
1	1	3	0	0	1	2	1	5	0		0	0	0	1	0	1.66667	5	4.5	3	4	4	3.14286	1
1	0	5						5	0		0	0	0	0	0	1.33333	5	5	2.33333	2			1
1	1	3	2	1	1	2	2	5	0		0	0	0	0	0	1	5	4.5	2.66667	2	3	3.57143	1
1	0	1	0	0	2	2	1	5	1	2	1	0	1	1	0	2.33333	3.5	5	1	3	3	4.28571	1
1	1	3	0	1	1	2	1	5	0		0	0	0	1	1	2	4.5	4	2.66667	3	3	3.85714	1
1	1	2	3	0	2	2	4	5	0		1	0	0	0	0	1.33333	1	5	1.66667	3	1	4.71429	1
1	1	1	1	0	2	2	2	5	0		0	0	1	0	0	1.66667	3	4.5	3	4	3	3	1
1	1	2	2	0	2	2	2	5	1	2	0	0	1	1	1	2	4	2.5	3.33333	3	2	4.28571	3
3	1	5	2	1	2	2	4	5	0		0	0	1	1	1	1	3.5	3	5	2	1	3.85714	3
1	1	3	0	0	2	2	1	5	0		0	0	0	0	1	3.66667	4.5	5	2.33333	2	2	3.71429	1
1	1	3	3	1	1	2	1	5	1	2	0	0	0	1	0	1.33333	4	3.5	2.33333	4	4	4.16667	1
1	1	2	3	0	2	2	4	5	0		0	0	1	1	1	3.33333	5	3.5	2.66667	3	1	4.28571	2
1	1	3	2	0	1	2	2	5	1	2	0	0	1	1	0	4	5	4	5	4	3	3.85714	2
1	1	1	1	1	2	2	3	5	1	2	0	0	1	0	0	1.33333	1.5	3	3.33333	3	1	1	2
1	1	1	2	1	2	2	2	5	1	2	0	0	1	1	1	1	3	4	2	3	2	3.71429	1
1	1	3	3	1	2	2	1	5	0		1	0	1	0	0	2.66667	4.5	5	2.33333	4	3	4.57143	1
1	1	1	1	1	2	2	3	5	0		0	0	1	0	0	1	1	4	2	3	5	5	1
2	1	1	2	1	1	2	3	5	0		0	0	1	1	1	2.33333	4	4	4	4	4	4	1
3	1	2	1	1	1	2	2	5	1	2	0	1	1	0	0	1.33333	1.5	1	5	4	1	1.42857	3
1	1	3	3	1	1	1	1	5	1	2	0	0	0	0	1	3.66667	5	5	3.33333	3	3	3.57143	1
1	0	1	1	1	1	2	3	5	0		0	0	0	1	1	3	3.5	3.5	3.33333	2	4	2.85714	1
1	0	3	0	0	2	2	2	5	0		1	0	1	1	1	2.33333	5	5	1.66667	4	5	4.71429	1
1	0	5						5	1	2	0	0	0	0	1	3	4	3.5	3.66667	2	2	3.42857	1
1	0	2	1	1	2	2	1	5	0		0	0	1	1	0	4	4	4	3.66667	3	3	3.57143	2
1	1	1	2	0	1	1	2	5	0		1	0	0	1	1	4	3.5	3.5	3	2	3	2.85714	2
1	0	2	2	0	2	1	2	5	1	2	1	0	1	1	1	3.33333	3.5	3.5	3.66667	3	4	3.71429	1
1	1	2	1	1	1	1	2	5	0		0	0	0	1	1	3.33333	3.5	3.5	3.66667	3	3	3.28571	1
1	1	1	2	0	1	1	1	5	1	2	0	0	0	0	1	3.66667	3.5	4.5	3.66667	4	3	3.66667	1
1	0	1	3	1	1	2	1	5	0		0	0	0	0	0	4	3.5	4	3.66667	2	4	3.42857	1
1	0	1	1	1	1	2	1	5	0		0	0	0	0	0	4	3.5	4	3.66667	2	4	3.42857	1
1	1	1	2	0	2	2	1	5	1	2	0	0	0	1	1	3.66667	4	4.5	3	3	4	3.42857	1
1	1	2	3	1	1	1	2	5	0		0	0	0	1	1	3.33333	3.5	3.5	3.33333	2	4	3	2
1	0	5						5	1	2	0	0	0	1	0	3	3	3.5	3.33333	3			2
1	1	2	1	0	2	2	2	5	0		0	0	1	1	0	3.33333	3.5	3.5	3.66667	3	4	3.42857	2
1	1	2	1	1	1	1	2	5	0		0	0	0	1	1	3.66667	3.5	3.5	3.33333	2	3	3.14286	1
1	1	2	2	0	1	1	3	5	0		0	0	0	1	1	3.66667	2.5	3.5	3.33333		4	3	1
1	1	2	2	0	1	2	2	5	1	3	1	0	1	0	1	3.33333	3.5	3.5	3.33333	2	3	3.57143	3
2	1	3	0	0	1	2	1	5	1	2	1	0	1	1	0	3.33333	4.5	5	3	3	4	4.14286	1
1	1	1	1	1	1	2	2	5	1	2	1	0	1	1	1	3.33333	3.5	3.5	3.33333	3	4	3.57143	1
1	1	2	2	1	1	1	2	5	1	2	0	0	0	1	1	2.66667	3.5	3.5	3.33333	2	4	3	2
1	1	2	2	0	1	2	3	5	1	2	0	0	0	1	1	3	3.5	3.5	3.33333	2	3	3.14286	2
1	1	1	3	1	1	2	1	5	0		0	0	0	1	1	3	4	5	1.33333	4	3	4.57143	1
3	1	1	2	0	1	2	2	5	1	2	0	0	1	0	0	1.66667	2.5	3	5	3	1	4	2
1	1	2	1	1	1	2	2	5	0		0	0	0	0	0	4	4	4	3.66667	3	4	3.42857	3
1	0	2	1	0	1	2	3	5	1	2	0	0	0	1	1	3.33333	3.5	3.5	3	2	2	3	2
1	1	2	2	0	1	2	2	5	0		0	0	1	1	1	3.33333	4	4	3	4	2	3.85714	2
1	0	2	1	1	2	2	2	5	0		0	0	0	0	0	3.33333	3.5	4	3.66667	3	4	3.42857	1
1	1	1	0	1	2	2	3	5	0		0	0	1	0	0	1	1	1.5	4	4	1	2.42857	2
1	0	2	1	0	1	2	3	5	1	2	0	0	0	1	1	3	3.5	3.5	3	2	2	3.14286	2
1	1	2	2	0	2	1	1	5	1	2	0	0	0	1	1	3.33333	2.5	3.5	3.33333	2	3	3.14286	2
1	1	2	2	0	2	1	2	5	0		0	0	0	1	1	3.66667	3.5	3.5	3.66667	3	3	3.42857	1
1	1	1	2	0	1	2	2	5	1	2	0	0	0	1	1	3	3.5	3.5	2.66667	2	3	3	2
1	0	1	1	0	1	2	3	5	1	2	0	0	0	1	1	3.33333	3.5	3.5	2.66667	2	4	2.85714	2
1	1	1	2	0	2	1	2	5	1	2	0	0	0	1	1	4	2.5	3.5	3	3	3	3.28571	2
1	0	2	2	1	2	1	2	5	0		0	0	1	1	1	3.33333	3.5	3.5	3.33333	3	3	3.42857	1
1	1	2	2	0	2	2	3	5	1	2	0	0	0	1	1	3.33333	2.5	3.5	2.66667	2	3	3.14286	2
1	1	1	2	0				5	1	2	0	0	0	1	1	3.66667	2.5	3.5	3	2	3	3.14286	2
1	1	2	2	1	1	1	2	5	0		0	0	1	0	0	3.66667	3.5	3.5	3.33333	3	4	3.28571	1
1	0	2	1	0	2	1	3	5	1	2	0	0	0	1	1	3.66667	2.5	2.5	2.66667	2	3	3.14286	2
1	1	2	1	0	2	1	1	5	1	2	0	0	0	1	1	3.66667	2.5	3.5	3	2	3	3.14286	2
1	1	2	1	0	2	1	2	5	1	2	0	0	0	1	1	2.33333	3.5	2.5	3.33333	2	3	3.14286	2
1	1	3	1	0	2	2	2	5	0		0	0	1	1	1	4	4.5	3.5	4	4	2	4	3
1	1	1	3	1	2	1	3	5	1	2	0	0	1	0	0	1.33333	2	5	2.66667	2	1	2.85714	2
1	0	1	2	1	2	2	2	5	0		0	0	0	1	1	1.66667	4	4	2	3	2	3.71429	1
2	1	3	3	1	1	1	2	5	1	2	0	0	0	1	1	1.33333	3	4	3.33333	4	3	4.14286	2
2	1	1	1	1	2	2	1	5	0		0	0	0	1	0	1.66667	2.5	3.5	3.33333	2	1	3.42857	2
1	1	2	3	0	2	2	2	5	1	2	0	0	1	1	0	1.66667	4	3.5	4	4	1	3.57143	1
1	1	3	0	0	1	2	2	5	0		0	0	1	1	1	2.66667	4	3	3.66667	4	2	3.57143	2
1	1	2	0	1	2	2	1	5	1	2	0	0	0	0	0	1	4	5	3	3	3	3.71429	1
1	1	3	3	0	2	2	4	5	0		1	0	0	0	0	3	3	3	3	3	3	4	1
3	1	2	3	1	2	2	2	5	0		0	0	1	1	0	1.33333	1	5	3.66667	4	1	4.42857	1
2	1	1	2	1	1	2	1	5	1	2	0	0	0	1	1	2.66667	5	5	3.66667	4	1	3.85714	1
2	1	2	0	1	2	2	3	5	1	2	0	0	1	1	0	1.33333	2	2	4	4	1	3.85714	3
1	0	3	3	1	1	2	4	5	1	2	0	0	1	1	1	2.66667	4	5	3.33333	4	1	4.14286	2
1	1	2	2	0	2	2	1	5	1	2	0	0	0	1	0	3.33333	5	5	2	4	2	4.42857	1
3	1	5	3	0	2	2	3	5	0		0	0	1	0	0	2.33333	3	3	5	3	1	2.42857	2
2	1	2	2	0	1	1	3	5	0		0	0	1	0	0	4.33333	5	3	5	2	1	3.14286	3
3	0	1	2	1	2	2	1	5	0		0	0	1	1	1	1.66667	4	4	3	4	1	2.71429	1
1	1	3	1	1	2	2	1	5	0		0	0	1	1	1	2.66667	5	5	1.66667	3	2	4.42857	1
3	1	5	4	0	2	1	2	5	1	2	1	0	1	0	0	2	3	2	5	3	1	3.14286	2
1	1	1	2	1	2	2	3	5	1	1	0	0	1	0	1	1	1	3	2.66667	4	1	4.28571	1
1	1	3	0	0	1	2	1	5	0		1	0	0	1	1	3.66667	4	3	4.66667	4	4	4	2
2	0	5						5	1	2	0	0	1	1	1	2.33333	5	5	4.33333				1
1	1	3	2	1	2	2	2	5	0		0	0	0	0	1	1.66667	4	5	1.33333	4	1	4.85714	1
3	1	4	1	1	1	2	2	5	0		0	0	1	0	0	2.66667	4.5	4	2.33333	4	3	3.57143	1
1	1	4	0	1	1	2	4	5	0		0	0	0	1	1	3	4	4.5	3.33333	2	2	4.71429	1
3	0	1	3	1	2	2	3	5	1	2	0	0	0	1	1	3.33333	4	5	2.33333	4	1	3.71429	1
3	0	5	3	1	1	1	1	5	1	2	0	1	0	1	0	2.66667	4	3	4	4	1	4	3
3	1	1	0	1	2		2	5	1	2	0	0	0	0	0	1.33333	1.5	2	2	3	1	2.57143	1
1	1	1	0		1	2	2	5	1	2	0	0	1	1	1	1.66667	4	4	3	4	1	4.28571	2
3	1	1	3	0	2	2	1	5	1	2	0	0	1	1	0	2	3.5	5	3.33333	3	1	4.28571	1
1	1	3	2	1	2	2	4	5	1	2	1	0	0	0	1	4	5	5	3	3	2	3.71429	1
1	1	1	3	1	1	2	3	5	0		0	0	0	0	0	1	2	2.5	4	3	2	3	3
1	1	2	2	0	2	2	4	5	0		0	0	1	1	1	1.33333	4	5	1	4	1	4.57143	1
1	0	3	2	0	2	2	1	5	1	2	0	0	1	1	1	1.66667	5	4	4	4	1	2.57143	2
3	1	4	3	1	1	2	1	5	1	2	0	0	1	1	1	4.33333	4	3.5	4.66667	4	1	1.85714	2
1	1	1	1	0	2	2	3	5	0		0	0	1	1	1	2.33333	4	5	2.66667	4	1	4.71429	1
1	1	1	3	1	1	2	2	5	0		0	0	0	1	1	2.33333	3.5	1	4.33333	4	5	3	3
1	1	3	3	0	1	1	1	5	1	2	0	0	1	1	1	2.66667	5	5	2.33333	4	2	5	1
1	1	2	0	1	2	2	1	5	1	2	0	0	1	1	0	1	4	4.5	3.33333	4	1	5	1
1	1	3	3	1	1	2	1	5	0		1	0	0	1	1	3.66667	5	4	2.66667	3	4	3.85714	1
1	1	2	3	0	1	2	2	5	0		1	0	1	1	0	3	4.5	3	3.66667	3	3	3.57143	3
1	1	3	3	0	2	2	2	5	0		0	0	0	0	0	3.66667	4	3.5	4.66667	4	3	3.42857	2
1	1	5	0	1	1	2	1	5	1	2	0	0	0	0	1	4	5	5	4	4	1	3.85714	2
3	1	2	3	1	1	2	1	5	1	1	0	0	1	1	0	2.66667	4	4	4	4	1	4.14286	2
1	1	3	0	1	1	2	4	5	0		0	0	0	1	1	3.33333	5	4.5	4	4	4	3.14286	1
1	1	1	2	0	2	2	1	5	1	2	0	0	1	1	1	2	4.5	5	1.33333	3	1	4	1
1	1	2	4	1	2	2	4	5	1	2	0	0	1	1	1	1.33333	3.5	4.5	3.66667	4	2	3.85714	1
2	1	1	2	1	1	2	3	5	1	2	0	0	1	0	0	1	1.5	3	3	4	3	5	2
1	1	1	1	1	1	2	4	5	0		0	0	1	1	0	3.33333	5	5	2.66667	3	2	4.71429	1
1	0	5						5	1	1	0	0	1	0	0	1	1	2	4.33333	4			3
1	1	2	2	0	2	2	4	5	0		0	1	0	0	0	1.33333	2.5	3	3	3	4	3.42857	2
1	1	4	2	1	2	2	1	5	1	2	0	0	1	1	0	1.66667	4	4.5	1.33333	2	4	4.85714	2
1	1	2	4	1	2	2	4	5	1	2	0	0	1	1	1	2.66667	2.5	3	3	4	3	3	1
2	1	2	2	1	2	2	1	5	0		0	0	1	1	1	3	4	4	4	3	2	4	2
1	1	3	2	1	2	2	1	5	1	2	0	0	1	0	0	2.66667	4.5	4	3.66667	4	2	3.57143	3
1	1	2	2	0	2	2	1	5	1	2	0	0	1	0	0	3.66667	4	4	4.66667	3	3	3.42857	2
1	1	3	2	0	2	2	4	5	0		0	0	1	1	0	1.33333	3.5	4.5	3	4	4	3.71429	1
1	1	3	0	1	1	2	1	5	0		0	0	1	1	1	2.33333	5	5	4	4	3	4.42857	2
1	1	1	0	0	1	2	3	5	0		0	0	1	0	1	1.66667	4	3.5	2.33333	3	2	3.28571	1
1	1	1	2	1	1	2	4	5	0		0	0	0	0	0	1	1	4	1.66667	4	1	3.71429	1
1	1	2	0	1	1	2	1	5	0		0	0	1	0	1	3	5	5	2.66667	1	1	1.42857	1
1	1	2	2	0	2	2	2	5	1	2	0	0	1	1	0	2.66667	4	4	3	3	2	4.42857	1
1	1	3	2	1	1	2	2	5	1	2	0	0	1	0	0	2	4	2	3.66667	4	2	2.14286	3
1	1	3	1	1	2	2	1	5	0		0	0	1	1	1	2.66667	4	5	1.66667	4	5	4.28571	1
1	0	3	2		2	2	4	5	0		0	0	0	0	0	1.33333	3.5	4	2	4	3	4.14286	1
2	1	2	2	1	2	1	2	5	0		0	0	1	0	0	1.66667	3.5	5	1	4	1	4.28571	1
3	1	1	3	1	2	2	2	5	1	2	0	0	0	0	0	2.66667	4	5	2.33333	4	1	4.14286	1
1	1	4	2	1	1	2	3	5	1	2	0	1	1	0	0	1.33333	1	1	4	4	1	1.57143	3
3	1	3	2	0	2	1	2	5	0		0	0	0	1	1	4.33333	4.5	4	3	3	5	4.14286	3

## Sheet: Dictionary
Variable Name	Categories
Age	1=18-23 yrs, 2=24-29 yrs, 3=30+ yrs
Sex	0=Male/Transgender, 1=Female
Race	1=NH White, 2=Hispanic, 3=NH Asian, 4=NH Black, 5=NH NHOPI/Mixed/Other
Student Year	1=Freshman, 2=Sophomore, 3=Junir, 4=Senior, 5=Other
Highest Education Level of Parent or Primary Care Giver	0=≤Some College, 1=≥College Graduate
Having Family Member as Healthcare Provider	1=Yes, 2=No
Employed as Healthcare Worker	1=Yes, 2=No
Political View	1=Leberal, 2=Neither, 3=Conservative, 4=Prefer not to answer
U.S. Region/State	1=Northeast, 2=West, 3=Midwest, 4=Southeast, 4=Southwest
Tested for COVID-19	0=No, 1=Yes
The Result of COVID-19 Test	1=Tested Positive, 2=Tested Negative, 3=Still Awaiting the Results
Health concern make infection more severe	0=No, 1=Yes
Likelihood of Infection	0=No, 1=Yes
Had a family member or close friend become infected with COVID-19	0=No, 1=Yes
Think COVID-19 infection is a major problem in your home community	0=No, 1=Yes
Think COVID-19 infection is a major problem in your school community?	0=No, 1=Yes
Mean Perceived Severity
Mean Worry
Mean General COVID-19 Vaccine Attitude
Mean Lack of Perceived Safety
Effectiveness of Vaccine
Trustworthy Information: Social Media
Trustworthy Information: Other Sources
COVID-19 Vaccine Intention	1=Primary, 2=Secondary, 3=No
